# Supplementary material for: Age-associated DNA methylation changes in Xenopus frogs
Source: Epigenetics. 2023 Apr 24;18(1):2201517. doi: 10.1080/15592294.2023.2201517 (PMC10128463; doi:10.1080/15592294.2023.2201517)
Supplement: Supplemental Material [file KEPI_A_2201517_SM4103.zip]

Archive with 11 entries (10 files):
- Supplementary files/
- Supplementary files/Figure_S1_T.tiff
- Supplementary files/Figure_S2.eps
- Supplementary files/Figure_S3.eps
- Supplementary files/Figure_S4.eps
- Supplementary files/Figure_S5.eps
- Supplementary files/Figure_S6.eps
- Supplementary files/Figure_S7.eps
- Supplementary files/Supplementary Materials caption.docx
- Supplementary files/Supplementary_Figures_Revision.pdf
- Supplementary files/Supplementary_Tables_Revision.xlsx
