# Supplementary material for: Age-associated DNA methylation changes in Xenopus frogs
Source: Epigenetics. 2023 Apr 24;18(1):2201517. doi: 10.1080/15592294.2023.2201517 (PMC10128463; doi:10.1080/15592294.2023.2201517)
Supplement: Supplemental Material [file KEPI_A_2201517_SM4103.zip › Supplementary files/Supplementary_Tables_Revision.xlsx]

## Sheet: Supplementary Table 1
Supplementary Table 1: WGBS sequencing stats
Sample_ID	Age (years)	Strain	RRID	Number of input reads (PE)	Number of mapped paired reads	Mappability (%)	Number of reads (post-deduplication)	Mean Coverage (X)	Mean Mapping Quality	Mean CpG methylation	Median CpG methylation	sd	First quartile (25th)	Third quartile (75th)
Old_1	9	Xtr.Tg(eef1a1:GFP)Krieg	NXR_1008	88677018	7.87363e+07	88.79	60821505	9.1954	40.9247	0.791	0.857	0.26	0.7	1
Old_2	9	Xtr.Tg(eef1a1:GFP)Krieg	NXR_1008	80822490	7.31056e+07	90.452	68717879	10.9076	42.1184	0.801	0.875	0.255	0.714	1
Old_3	9	Xtr.Tg(eef1a1:GFP)Krieg	NXR_1008	74267003	6.586e+07	88.68	62534615	9.8191	42.5215	0.804	0.875	0.26	0.722	1
Mid_1	5	no privacy; Xtr.hps6n Grngr	NXR_10019	97649156	8.69243e+07	89.017	81932490	13.6387	43.7492	0.802	0.886	0.245	0.727	1
Mid_2	5	Xtr.Tg(eef1a1:GFP)Krieg	NXR_1008	107016387	9.5022e+07	88.792	89541308	14.3273	42.2913	0.813	0.889	0.243	0.75	1
Mid_3	5	Xtr.Tg(eef1a1:GFP)Krieg	NXR_1008	94224902	8.31827e+07	88.281	78545957	12.5511	42.961	0.802	0.875	0.254	0.714	1
Young_1	1	wt Nigerian St.549	NXR_1018	143215517	102055075	88.09	96170859	15.2636	42.4464	0.822	0.9	0.236	0.769	1
Young_2	1	wt Nigerian St.549	NXR_1018	128694441	103615305	88.901	98152994	15.6169	41.8533	0.825	0.9	0.238	0.778	1
Young_3	1	wt Nigerian St.549	NXR_1018	108331034	9.69465e+07	89.491	78519567	12.7817	42.4552	0.823	0.9	0.233	0.769	1

## Sheet: Supplementary Table 2
Supplementary Table 2: predictive CpG sites coordinates
CpG site #	chr	position	Number of models
1	Chr1	25725610	9
2	Chr1	28023023	9
3	Chr1	33194310	9
4	Chr1	33194373	9
5	Chr1	33194374	9
6	Chr1	45537816	9
7	Chr1	46490789	9
8	Chr1	54065288	9
9	Chr1	55580797	9
10	Chr1	75823332	9
11	Chr1	95544963	9
12	Chr2	18081840	9
13	Chr2	18081842	9
14	Chr2	19854661	9
15	Chr2	97758096	9
16	Chr3	31261046	9
17	Chr4	81306447	9
18	Chr4	97890790	9
19	Chr4	98529487	9
20	Chr4	99107816	9
21	Chr4	99273506	9
22	Chr4	99714969	9
23	Chr4	99945929	9
24	Chr4	100531137	9
25	Chr4	100954809	9
26	Chr4	101632653	9
27	Chr4	101648365	9
28	Chr4	102027920	9
29	Chr4	102498582	9
30	Chr4	102632253	9
31	Chr4	102670056	9
32	Chr4	102689646	9
33	Chr4	102835532	9
34	Chr4	106669270	9
35	Chr4	106683891	9
36	Chr4	107955086	9
37	Chr4	109682674	9
38	Chr4	111724765	9
39	Chr4	112451945	9
40	Chr4	113010486	9
41	Chr4	113056299	9
42	Chr4	114945169	9
43	Chr4	116787030	9
44	Chr4	121041490	9
45	Chr4	123195816	9
46	Chr6	67159218	9
47	Chr6	127349587	9
48	Chr6	131080852	9
49	Chr6	132725584	9
50	Chr6	133092935	9
51	Chr7	121615017	9
52	Chr8	66035693	9
53	Chr8	75889343	9
54	Chr8	81371353	9
55	Chr8	83973413	9
56	Chr8	87534914	9
57	Chr8	91483119	9
58	Chr1	33192246	8
59	Chr1	36672776	8
60	Chr1	40770146	8
61	Chr1	49486272	8
62	Chr1	65091509	8
63	Chr1	74493709	8
64	Chr3	16932546	8
65	Chr4	56884630	8
66	Chr4	97810303	8
67	Chr4	98795576	8
68	Chr4	106517551	8
69	Chr4	107247099	8
70	Chr4	112156484	8
71	Chr6	68242889	8
72	Chr6	81730439	8
73	Chr7	121579970	8
74	Chr8	72110564	8
75	Chr8	115738062	8
76	Chr1	54391305	7
77	Chr3	40725573	7
78	Chr4	98562467	7
79	Chr4	109053831	7
80	Chr4	112486347	7
81	Chr5	137026183	7
82	Chr8	44092180	7
83	Chr8	89546712	7
84	Chr8	118260235	7
85	Chr7	16984073	7
86	Chr3	10646838	7
87	Chr1	72265847	6
88	Chr3	50897731	6
89	Chr4	73733698	6
90	Chr4	76479162	6
91	Chr5	140354555	6
92	Chr8	90033976	6
93	Chr8	119383263	6
94	Chr1	33194311	6
95	Chr4	96347142	6
96	Chr1	33193359	6
97	Chr6	131390549	6
98	Chr1	134254187	5
99	Chr3	32633704	5
100	Chr4	58675240	5
101	Chr4	78100958	5
102	Chr4	103116039	5
103	Chr5	102107046	5
104	Chr6	126026836	5
105	Chr1	43350814	5
106	Chr1	33198017	5
107	Chr3	109108834	4
108	Chr3	137042312	4
109	Chr4	98609727	4
110	Chr1	67399905	4
111	Chr4	111723225	4
112	Chr6	82715394	4
113	Chr6	87010345	4
114	Chr8	113370980	4
115	Chr8	114897977	4
116	Chr8	115774818	4
117	Chr1	33192110	4
118	Chr1	66823877	4
119	Chr6	58207549	4
120	Chr7	120889199	4
121	Chr2	89719927	3
122	Chr4	101200069	3
123	Chr5	66780829	3
124	Chr8	81123889	3
125	Chr1	33015007	3
126	Chr4	106039894	3
127	Chr4	119830954	3
128	Chr5	91054894	3
129	Chr10	39383989	3
130	Chr2	90060993	3
131	Chr2	99840967	3
132	Chr2	100102987	3
133	Chr3	16924082	3
134	Chr3	30452626	3
135	Chr3	119001949	3
136	Chr3	153138141	3
137	Chr4	87567167	3
138	Chr1	181284681	2
139	Chr3	149789347	2
140	Chr4	83799190	2
141	Chr5	43922634	2
142	Chr6	136592431	2
143	Chr7	68901659	2
144	Chr4	52302635	2
145	Chr6	129715805	2
146	Chr7	18816738	2
147	Chr7	35935066	2
148	Chr7	47809706	2
149	Chr8	97774773	2
150	Chr8	108096006	2
151	Chr1	52017380	2
152	Chr1	55240181	2
153	Chr1	56896692	2
154	Chr1	213041519	2
155	Chr7	38545467	2
156	Chr8	73477718	2
157	Chr8	73998144	2
158	Chr8	75358607	2
159	Chr2	102271348	2
160	Chr8	95202969	2
161	Chr1	45999190	2
162	Chr3	34936960	2
163	Chr6	66134386	2
164	Chr1	33193355	2
165	Chr1	81322038	2
166	Chr1	81357084	2
167	Chr3	132564602	2
168	Chr4	106263353	2
169	Chr4	117045502	2
170	Chr4	117708474	2
171	Chr1	57803338	1
172	Chr1	71883655	1
173	Chr1	97530050	1
174	Chr1	98888538	1
175	Chr1	99605608	1
176	Chr1	99715592	1
177	Chr1	154900109	1
178	Chr1	167139108	1
179	Chr1	171864133	1
180	Chr1	178837835	1
181	Chr2	104051061	1
182	Chr2	109413602	1
183	Chr5	31611422	1
184	Chr5	99999944	1
185	Chr6	18644742	1
186	Chr6	61368756	1
187	Chr6	63543092	1
188	Chr6	77892544	1
189	Chr6	77939691	1
190	Chr6	78938405	1
191	Chr6	83132077	1
192	Chr6	84408512	1
193	Chr6	86835172	1
194	Chr6	88596847	1
195	Chr6	89867849	1
196	Chr6	95397763	1
197	Chr6	127892664	1
198	Chr6	128278727	1
199	Chr6	129632732	1
200	Chr8	49738786	1
201	Chr8	85599504	1
202	Chr8	100393081	1
203	Chr8	108123963	1
204	Chr8	110375040	1
205	Chr9	72665040	1
206	Chr1	29116933	1
207	Chr2	49695967	1
208	Chr2	95489129	1
209	Chr4	52302645	1
210	Chr5	57362516	1
211	Chr5	96162301	1
212	Chr5	100096345	1
213	Chr6	124023805	1
214	Chr7	27011823	1
215	Chr7	68527599	1
216	Chr7	68527614	1
217	Chr7	69265810	1
218	Chr8	42472379	1
219	Chr8	48753499	1
220	Chr8	56616881	1
221	Chr8	66708454	1
222	Chr8	89067219	1
223	Chr1	10308186	1
224	Chr1	22750034	1
225	Chr1	28032826	1
226	Chr1	38764045	1
227	Chr1	46646139	1
228	Chr1	52417893	1
229	Chr1	62749417	1
230	Chr1	99491656	1
231	Chr1	114942312	1
232	Chr1	125895242	1
233	Chr1	128224404	1
234	Chr2	36544182	1
235	Chr3	66257882	1
236	Chr3	116004678	1
237	Chr3	120988110	1
238	Chr3	124150214	1
239	Chr5	9750506	1
240	Chr6	95635384	1
241	Chr6	98977498	1
242	Chr6	137829551	1
243	Chr8	56812358	1
244	Chr8	73467447	1
245	Chr8	84213207	1
246	Chr8	85155886	1
247	Chr2	22051864	1
248	Chr3	6303465	1
249	Chr1	33194438	1
250	Chr3	132509200	1
251	Chr1	69914249	1
252	Chr1	75272522	1
253	Chr1	75372049	1
254	Chr3	111232742	1
255	Chr3	120153504	1
256	Chr4	95837150	1
257	Chr5	134961488	1
258	Chr1	64427681	1
259	Chr1	129739901	1
260	Chr3	107381591	1
261	Chr5	53538265	1
262	Chr5	97885947	1
263	Chr7	68295239	1
264	Chr7	86498671	1
265	Chr8	93726119	1
266	Chr8	105407385	1
267	Chr8	106590748	1
268	Chr8	108181786	1
269	Chr8	116885513	1
270	Chr8	119480915	1
271	Chr1	74471781	1
272	Chr4	38950101	1
273	Chr4	39964554	1
274	Chr4	57904576	1
275	Chr4	57919442	1
276	Chr4	69784406	1
277	Chr4	70124280	1
278	Chr4	70773216	1
279	Chr4	71777848	1
280	Chr4	74015288	1
281	Chr4	75655303	1
282	Chr4	78100877	1
283	Chr4	78311744	1
284	Chr4	79883351	1
285	Chr4	81395180	1
286	Chr4	83917371	1
287	Chr4	98704009	1
288	Chr5	4389115	1
289	Chr7	20833777	1
290	Chr7	42561949	1
291	Chr7	42590363	1
292	Chr7	43101674	1
293	Chr7	44455972	1
294	Chr7	45173465	1
295	Chr7	46762578	1
296	Chr7	48462835	1
297	Chr7	70706448	1
298	Chr7	79304190	1
299	Chr7	93792704	1
300	Chr7	113999818	1
301	Chr7	115067868	1
302	Chr7	115585828	1
303	Chr7	117039369	1
304	Chr8	91081835	1
305	Chr1	29114095	1
306	Chr1	33161338	1
307	Chr1	33162525	1
308	Chr1	48923904	1
309	Chr1	78476426	1
310	Chr1	86039483	1
311	Chr1	95596393	1
312	Chr1	188187209	1
313	Chr2	128439580	1
314	Chr2	147643060	1
315	Chr3	123461973	1
316	Chr3	125062381	1
317	Chr4	41864698	1
318	Chr4	115040113	1
319	Chr5	136027407	1
320	Chr6	37068168	1
321	Chr6	37564961	1
322	Chr6	38497776	1
323	Chr6	42967561	1
324	Chr6	49809831	1
325	Chr6	55037269	1
326	Chr6	66714322	1
327	Chr6	75473952	1
328	Chr6	80902491	1
329	Chr6	82700637	1
330	Chr6	90147875	1
331	Chr9	79961666	1

## Sheet: Supplementary Table 3
Supplementary Table 3: selected regions (probes) coordinates
probe#	chr	start	end
1	Chr1	1127821	1127941
2	Chr1	2216744	2216864
3	Chr1	3393245	3393365
4	Chr1	4705228	4705348
5	Chr1	5462054	5462174
6	Chr1	6248981	6249101
7	Chr1	7724041	7724161
8	Chr1	8483984	8484104
9	Chr1	8909039	8909159
10	Chr1	8918089	8918209
11	Chr1	8961747	8961867
12	Chr1	9676272	9676392
13	Chr1	9721515	9721635
14	Chr1	11955862	11955982
15	Chr1	14757553	14757673
16	Chr1	14999434	14999554
17	Chr1	17754429	17754549
18	Chr1	19139293	19139413
19	Chr1	19508817	19508937
20	Chr1	21376583	21376703
21	Chr1	22532428	22532548
22	Chr1	23725389	23725509
23	Chr1	23858194	23858314
24	Chr1	23890411	23890531
25	Chr1	24953385	24953505
26	Chr1	25721087	25721207
27	Chr1	25725551	25725671
28	Chr1	26777754	26777874
29	Chr1	27282720	27282840
30	Chr1	27283957	27284077
31	Chr1	27769319	27769439
32	Chr1	28022964	28023084
33	Chr1	28899745	28899865
34	Chr1	28974026	28974146
35	Chr1	28981934	28982054
36	Chr1	29049298	29049418
37	Chr1	29075347	29075467
38	Chr1	29081851	29081971
39	Chr1	29083388	29083508
40	Chr1	29087165	29087285
41	Chr1	29100140	29100260
42	Chr1	29111600	29111720
43	Chr1	29112268	29112388
44	Chr1	29114036	29114156
45	Chr1	29116874	29116994
46	Chr1	29131387	29131507
47	Chr1	31104564	31104684
48	Chr1	31350717	31350837
49	Chr1	31638725	31638845
50	Chr1	31794261	31794381
51	Chr1	32245158	32245278
52	Chr1	32278676	32278796
53	Chr1	32279190	32279310
54	Chr1	32298828	32298948
55	Chr1	32315017	32315137
56	Chr1	32315579	32315699
57	Chr1	32325614	32325734
58	Chr1	32328562	32328682
59	Chr1	32364756	32364876
60	Chr1	32371235	32371355
61	Chr1	32372774	32372894
62	Chr1	32373743	32373863
63	Chr1	32381893	32382013
64	Chr1	32386357	32386477
65	Chr1	32450811	32450931
66	Chr1	32453388	32453508
67	Chr1	32458759	32458879
68	Chr1	32460714	32460834
69	Chr1	32465523	32465643
70	Chr1	32465673	32465793
71	Chr1	32470787	32470907
72	Chr1	32472430	32472550
73	Chr1	32473014	32473134
74	Chr1	32474316	32474436
75	Chr1	32474558	32474678
76	Chr1	32475001	32475121
77	Chr1	32478595	32478715
78	Chr1	32489797	32489917
79	Chr1	32490390	32490510
80	Chr1	32497063	32497183
81	Chr1	32498898	32499018
82	Chr1	32501876	32501996
83	Chr1	32504671	32504791
84	Chr1	32537841	32537961
85	Chr1	32551602	32551722
86	Chr1	32551707	32551827
87	Chr1	32552182	32552302
88	Chr1	32553049	32553169
89	Chr1	32557667	32557787
90	Chr1	32567952	32568072
91	Chr1	32568433	32568553
92	Chr1	32568988	32569108
93	Chr1	32569634	32569754
94	Chr1	32570577	32570697
95	Chr1	32572245	32572365
96	Chr1	32572359	32572479
97	Chr1	32575399	32575519
98	Chr1	32576776	32576896
99	Chr1	32576882	32577002
100	Chr1	32577026	32577146
101	Chr1	32590889	32591009
102	Chr1	32605163	32605283
103	Chr1	32605281	32605401
104	Chr1	32618010	32618130
105	Chr1	32619502	32619622
106	Chr1	32626118	32626238
107	Chr1	32627730	32627850
108	Chr1	32652996	32653116
109	Chr1	32666054	32666174
110	Chr1	32692196	32692316
111	Chr1	32694228	32694348
112	Chr1	32761852	32761972
113	Chr1	32785673	32785793
114	Chr1	32787818	32787938
115	Chr1	32788069	32788189
116	Chr1	32790842	32790962
117	Chr1	32792213	32792333
118	Chr1	32792341	32792461
119	Chr1	32793948	32794068
120	Chr1	32794921	32795041
121	Chr1	32795019	32795139
122	Chr1	32796679	32796799
123	Chr1	32796796	32796916
124	Chr1	32797296	32797416
125	Chr1	32800250	32800370
126	Chr1	32800561	32800681
127	Chr1	32801352	32801472
128	Chr1	32805412	32805532
129	Chr1	32811069	32811189
130	Chr1	32811152	32811272
131	Chr1	32811241	32811361
132	Chr1	32811567	32811687
133	Chr1	32812051	32812171
134	Chr1	32812348	32812468
135	Chr1	32812491	32812611
136	Chr1	32812629	32812749
137	Chr1	32813064	32813184
138	Chr1	32816120	32816240
139	Chr1	32820060	32820180
140	Chr1	32820910	32821030
141	Chr1	32821087	32821207
142	Chr1	32822042	32822162
143	Chr1	32822187	32822307
144	Chr1	32822457	32822577
145	Chr1	32823020	32823140
146	Chr1	32823153	32823273
147	Chr1	32823935	32824055
148	Chr1	32825936	32826056
149	Chr1	32826195	32826315
150	Chr1	32826919	32827039
151	Chr1	32827694	32827814
152	Chr1	32864578	32864698
153	Chr1	32876514	32876634
154	Chr1	32885195	32885315
155	Chr1	32918079	32918199
156	Chr1	32918863	32918983
157	Chr1	32924442	32924562
158	Chr1	32929119	32929239
159	Chr1	32933163	32933283
160	Chr1	32933938	32934058
161	Chr1	32938704	32938824
162	Chr1	32939483	32939603
163	Chr1	32939780	32939900
164	Chr1	32944535	32944655
165	Chr1	32945428	32945548
166	Chr1	32946093	32946213
167	Chr1	32946264	32946384
168	Chr1	32948731	32948851
169	Chr1	32951612	32951732
170	Chr1	32954747	32954867
171	Chr1	32957443	32957563
172	Chr1	32958245	32958365
173	Chr1	32959545	32959665
174	Chr1	32959684	32959804
175	Chr1	32960203	32960323
176	Chr1	32962588	32962708
177	Chr1	32970500	32970620
178	Chr1	32973699	32973819
179	Chr1	32974500	32974620
180	Chr1	32974806	32974926
181	Chr1	32975651	32975771
182	Chr1	32976015	32976135
183	Chr1	32977370	32977490
184	Chr1	32978546	32978666
185	Chr1	32979358	32979478
186	Chr1	32982609	32982729
187	Chr1	32987803	32987923
188	Chr1	32992805	32992925
189	Chr1	32994980	32995100
190	Chr1	33000841	33000961
191	Chr1	33002188	33002308
192	Chr1	33002804	33002924
193	Chr1	33003361	33003481
194	Chr1	33004023	33004143
195	Chr1	33004668	33004788
196	Chr1	33007445	33007565
197	Chr1	33010457	33010577
198	Chr1	33010927	33011047
199	Chr1	33011553	33011673
200	Chr1	33013628	33013748
201	Chr1	33015542	33015662
202	Chr1	33016203	33016323
203	Chr1	33016756	33016876
204	Chr1	33030569	33030689
205	Chr1	33036747	33036867
206	Chr1	33038049	33038169
207	Chr1	33041470	33041590
208	Chr1	33041663	33041783
209	Chr1	33049638	33049758
210	Chr1	33050973	33051093
211	Chr1	33052230	33052350
212	Chr1	33053421	33053541
213	Chr1	33056839	33056959
214	Chr1	33057003	33057123
215	Chr1	33059946	33060066
216	Chr1	33060242	33060362
217	Chr1	33062455	33062575
218	Chr1	33065787	33065907
219	Chr1	33066362	33066482
220	Chr1	33068047	33068167
221	Chr1	33068731	33068851
222	Chr1	33072942	33073062
223	Chr1	33074923	33075043
224	Chr1	33075088	33075208
225	Chr1	33078913	33079033
226	Chr1	33085416	33085536
227	Chr1	33095824	33095944
228	Chr1	33096871	33096991
229	Chr1	33100177	33100297
230	Chr1	33102121	33102241
231	Chr1	33103891	33104011
232	Chr1	33110069	33110189
233	Chr1	33115240	33115360
234	Chr1	33118331	33118451
235	Chr1	33121696	33121816
236	Chr1	33125445	33125565
237	Chr1	33129314	33129434
238	Chr1	33136409	33136529
239	Chr1	33138665	33138785
240	Chr1	33139610	33139730
241	Chr1	33140548	33140668
242	Chr1	33142768	33142888
243	Chr1	33147502	33147622
244	Chr1	33148282	33148402
245	Chr1	33149478	33149598
246	Chr1	33149696	33149816
247	Chr1	33149937	33150057
248	Chr1	33150549	33150669
249	Chr1	33151254	33151374
250	Chr1	33153021	33153141
251	Chr1	33154106	33154226
252	Chr1	33154230	33154350
253	Chr1	33154650	33154770
254	Chr1	33156411	33156531
255	Chr1	33159438	33159558
256	Chr1	33162481	33162601
257	Chr1	33163296	33163416
258	Chr1	33164847	33164967
259	Chr1	33164976	33165096
260	Chr1	33167751	33167871
261	Chr1	33167969	33168089
262	Chr1	33168310	33168430
263	Chr1	33169806	33169926
264	Chr1	33170376	33170496
265	Chr1	33170806	33170926
266	Chr1	33171245	33171365
267	Chr1	33171467	33171587
268	Chr1	33172143	33172263
269	Chr1	33172542	33172662
270	Chr1	33173530	33173650
271	Chr1	33173965	33174085
272	Chr1	33174574	33174694
273	Chr1	33178374	33178494
274	Chr1	33178926	33179046
275	Chr1	33179544	33179664
276	Chr1	33179714	33179834
277	Chr1	33180469	33180589
278	Chr1	33182405	33182525
279	Chr1	33183967	33184087
280	Chr1	33184053	33184173
281	Chr1	33186140	33186260
282	Chr1	33189894	33190014
283	Chr1	33190220	33190340
284	Chr1	33191318	33191438
285	Chr1	33191412	33191532
286	Chr1	33191683	33191803
287	Chr1	33191945	33192065
288	Chr1	33192051	33192171
289	Chr1	33192187	33192307
290	Chr1	33193298	33193418
291	Chr1	33194251	33194371
292	Chr1	33194314	33194434
293	Chr1	33194379	33194499
294	Chr1	33195328	33195448
295	Chr1	33195586	33195706
296	Chr1	33197508	33197628
297	Chr1	33200839	33200959
298	Chr1	33202557	33202677
299	Chr1	33202660	33202780
300	Chr1	33202862	33202982
301	Chr1	33203011	33203131
302	Chr1	33203508	33203628
303	Chr1	33207184	33207304
304	Chr1	33207336	33207456
305	Chr1	33211171	33211291
306	Chr1	33215571	33215691
307	Chr1	33216562	33216682
308	Chr1	33218040	33218160
309	Chr1	33218794	33218914
310	Chr1	33219275	33219395
311	Chr1	33219556	33219676
312	Chr1	33219633	33219753
313	Chr1	33220044	33220164
314	Chr1	33220452	33220572
315	Chr1	33220971	33221091
316	Chr1	33221053	33221173
317	Chr1	33221146	33221266
318	Chr1	33221671	33221791
319	Chr1	33222336	33222456
320	Chr1	33225535	33225655
321	Chr1	33228975	33229095
322	Chr1	33230823	33230943
323	Chr1	33231398	33231518
324	Chr1	33245572	33245692
325	Chr1	33246954	33247074
326	Chr1	33250402	33250522
327	Chr1	33255298	33255418
328	Chr1	33256803	33256923
329	Chr1	33262368	33262488
330	Chr1	33264136	33264256
331	Chr1	33267153	33267273
332	Chr1	33267507	33267627
333	Chr1	33268817	33268937
334	Chr1	33271630	33271750
335	Chr1	33275936	33276056
336	Chr1	33276936	33277056
337	Chr1	33277095	33277215
338	Chr1	33285313	33285433
339	Chr1	33285942	33286062
340	Chr1	33289654	33289774
341	Chr1	33290054	33290174
342	Chr1	33305415	33305535
343	Chr1	33331677	33331797
344	Chr1	33332724	33332844
345	Chr1	33340576	33340696
346	Chr1	33340678	33340798
347	Chr1	33349150	33349270
348	Chr1	33361954	33362074
349	Chr1	33369903	33370023
350	Chr1	33395295	33395415
351	Chr1	33398544	33398664
352	Chr1	33407023	33407143
353	Chr1	33409116	33409236
354	Chr1	33410877	33410997
355	Chr1	33414219	33414339
356	Chr1	33414385	33414505
357	Chr1	33417690	33417810
358	Chr1	33418014	33418134
359	Chr1	33418913	33419033
360	Chr1	33473948	33474068
361	Chr1	33480556	33480676
362	Chr1	33481865	33481985
363	Chr1	33624001	33624121
364	Chr1	33624354	33624474
365	Chr1	33624934	33625054
366	Chr1	33633669	33633789
367	Chr1	33684515	33684635
368	Chr1	33927544	33927664
369	Chr1	33986317	33986437
370	Chr1	34614913	34615033
371	Chr1	34651361	34651481
372	Chr1	35303232	35303352
373	Chr1	36386796	36386916
374	Chr1	36672717	36672837
375	Chr1	36685411	36685531
376	Chr1	36997871	36997991
377	Chr1	38866036	38866156
378	Chr1	40770087	40770207
379	Chr1	40775914	40776034
380	Chr1	40784066	40784186
381	Chr1	40848865	40848985
382	Chr1	41473350	41473470
383	Chr1	41530450	41530570
384	Chr1	41558949	41559069
385	Chr1	42055178	42055298
386	Chr1	42856277	42856397
387	Chr1	42963724	42963844
388	Chr1	43073512	43073632
389	Chr1	43350755	43350875
390	Chr1	43428873	43428993
391	Chr1	43724064	43724184
392	Chr1	44127121	44127241
393	Chr1	44371200	44371320
394	Chr1	44829291	44829411
395	Chr1	44836712	44836832
396	Chr1	45537757	45537877
397	Chr1	45999131	45999251
398	Chr1	46125381	46125501
399	Chr1	46490730	46490850
400	Chr1	46858431	46858551
401	Chr1	47045482	47045602
402	Chr1	47385829	47385949
403	Chr1	47731351	47731471
404	Chr1	47871372	47871492
405	Chr1	48305085	48305205
406	Chr1	48618361	48618481
407	Chr1	48692030	48692150
408	Chr1	48880399	48880519
409	Chr1	48923845	48923965
410	Chr1	49070805	49070925
411	Chr1	49318713	49318833
412	Chr1	49486213	49486333
413	Chr1	49919117	49919237
414	Chr1	50499625	50499745
415	Chr1	50604411	50604531
416	Chr1	50693086	50693206
417	Chr1	50770025	50770145
418	Chr1	50842644	50842764
419	Chr1	51146598	51146718
420	Chr1	52790028	52790148
421	Chr1	53149604	53149724
422	Chr1	53154736	53154856
423	Chr1	53178311	53178431
424	Chr1	53830652	53830772
425	Chr1	54065229	54065349
426	Chr1	54391246	54391366
427	Chr1	54521068	54521188
428	Chr1	54698491	54698611
429	Chr1	55025290	55025410
430	Chr1	55240122	55240242
431	Chr1	55506904	55507024
432	Chr1	55580738	55580858
433	Chr1	55901492	55901612
434	Chr1	56066138	56066258
435	Chr1	56099441	56099561
436	Chr1	56896633	56896753
437	Chr1	57395121	57395241
438	Chr1	57637047	57637167
439	Chr1	57803279	57803399
440	Chr1	58360392	58360512
441	Chr1	60873222	60873342
442	Chr1	61284932	61285052
443	Chr1	61351026	61351146
444	Chr1	61615549	61615669
445	Chr1	61799403	61799523
446	Chr1	62346956	62347076
447	Chr1	62456529	62456649
448	Chr1	62749358	62749478
449	Chr1	63204732	63204852
450	Chr1	63304420	63304540
451	Chr1	63366763	63366883
452	Chr1	63562088	63562208
453	Chr1	64034631	64034751
454	Chr1	64427622	64427742
455	Chr1	64470305	64470425
456	Chr1	64597608	64597728
457	Chr1	65091450	65091570
458	Chr1	65432861	65432981
459	Chr1	65435960	65436080
460	Chr1	65494145	65494265
461	Chr1	65789547	65789667
462	Chr1	65821349	65821469
463	Chr1	66140709	66140829
464	Chr1	66287517	66287637
465	Chr1	66378731	66378851
466	Chr1	66503715	66503835
467	Chr1	66570164	66570284
468	Chr1	66823818	66823938
469	Chr1	66941492	66941612
470	Chr1	67272109	67272229
471	Chr1	67399846	67399966
472	Chr1	67402740	67402860
473	Chr1	67687418	67687538
474	Chr1	68467278	68467398
475	Chr1	68749747	68749867
476	Chr1	68984670	68984790
477	Chr1	69914190	69914310
478	Chr1	70087074	70087194
479	Chr1	71883596	71883716
480	Chr1	71974921	71975041
481	Chr1	72108692	72108812
482	Chr1	72265788	72265908
483	Chr1	72322527	72322647
484	Chr1	72535247	72535367
485	Chr1	72653561	72653681
486	Chr1	73318545	73318665
487	Chr1	73595341	73595461
488	Chr1	73667569	73667689
489	Chr1	73814597	73814717
490	Chr1	73893317	73893437
491	Chr1	73897166	73897286
492	Chr1	74471722	74471842
493	Chr1	74493650	74493770
494	Chr1	74611635	74611755
495	Chr1	74627247	74627367
496	Chr1	75047209	75047329
497	Chr1	75272463	75272583
498	Chr1	75305145	75305265
499	Chr1	75371990	75372110
500	Chr1	75483341	75483461
501	Chr1	75553383	75553503
502	Chr1	75635043	75635163
503	Chr1	75680744	75680864
504	Chr1	75823273	75823393
505	Chr1	75920531	75920651
506	Chr1	76094165	76094285
507	Chr1	77199116	77199236
508	Chr1	77423280	77423400
509	Chr1	78124740	78124860
510	Chr1	78476367	78476487
511	Chr1	79103953	79104073
512	Chr1	79281841	79281961
513	Chr1	79613610	79613730
514	Chr1	79705470	79705590
515	Chr1	79717036	79717156
516	Chr1	79749610	79749730
517	Chr1	80490745	80490865
518	Chr1	81251884	81252004
519	Chr1	81321979	81322099
520	Chr1	81787043	81787163
521	Chr1	81787279	81787399
522	Chr1	81788993	81789113
523	Chr1	81802638	81802758
524	Chr1	81811624	81811744
525	Chr1	81824212	81824332
526	Chr1	81828679	81828799
527	Chr1	81835298	81835418
528	Chr1	81835577	81835697
529	Chr1	81836425	81836545
530	Chr1	81837620	81837740
531	Chr1	81839041	81839161
532	Chr1	82161618	82161738
533	Chr1	82898376	82898496
534	Chr1	83059517	83059637
535	Chr1	83062476	83062596
536	Chr1	83152860	83152980
537	Chr1	83219189	83219309
538	Chr1	83295567	83295687
539	Chr1	83365023	83365143
540	Chr1	83411097	83411217
541	Chr1	83435418	83435538
542	Chr1	84275198	84275318
543	Chr1	84853551	84853671
544	Chr1	86039424	86039544
545	Chr1	86958865	86958985
546	Chr1	87056673	87056793
547	Chr1	87255256	87255376
548	Chr1	87280634	87280754
549	Chr1	88105160	88105280
550	Chr1	88172849	88172969
551	Chr1	88173087	88173207
552	Chr1	88434517	88434637
553	Chr1	88668769	88668889
554	Chr1	90392483	90392603
555	Chr1	90489915	90490035
556	Chr1	91698418	91698538
557	Chr1	91764831	91764951
558	Chr1	93323446	93323566
559	Chr1	93722542	93722662
560	Chr1	93793321	93793441
561	Chr1	93965236	93965356
562	Chr1	94215116	94215236
563	Chr1	94531255	94531375
564	Chr1	94642061	94642181
565	Chr1	94964981	94965101
566	Chr1	95076382	95076502
567	Chr1	95076652	95076772
568	Chr1	95544904	95545024
569	Chr1	95574098	95574218
570	Chr1	95596334	95596454
571	Chr1	95786487	95786607
572	Chr1	96079386	96079506
573	Chr1	97162574	97162694
574	Chr1	97529991	97530111
575	Chr1	97874987	97875107
576	Chr1	98256116	98256236
577	Chr1	98377094	98377214
578	Chr1	98490417	98490537
579	Chr1	98778325	98778445
580	Chr1	99410679	99410799
581	Chr1	99491597	99491717
582	Chr1	99615180	99615300
583	Chr1	99644067	99644187
584	Chr1	99715533	99715653
585	Chr1	99878919	99879039
586	Chr1	101406488	101406608
587	Chr1	101455957	101456077
588	Chr1	101999352	101999472
589	Chr1	102364932	102365052
590	Chr1	102858028	102858148
591	Chr1	103196966	103197086
592	Chr1	103519330	103519450
593	Chr1	103519483	103519603
594	Chr1	103752679	103752799
595	Chr1	104187985	104188105
596	Chr1	104570954	104571074
597	Chr1	104684033	104684153
598	Chr1	105542811	105542931
599	Chr1	106616819	106616939
600	Chr1	106617018	106617138
601	Chr1	106771199	106771319
602	Chr1	106774926	106775046
603	Chr1	108081294	108081414
604	Chr1	108454212	108454332
605	Chr1	108849876	108849996
606	Chr1	108891475	108891595
607	Chr1	109565939	109566059
608	Chr1	109793001	109793121
609	Chr1	110148481	110148601
610	Chr1	110401003	110401123
611	Chr1	110401223	110401343
612	Chr1	110612302	110612422
613	Chr1	110725572	110725692
614	Chr1	110947784	110947904
615	Chr1	111100131	111100251
616	Chr1	112281450	112281570
617	Chr1	112563142	112563262
618	Chr1	112565931	112566051
619	Chr1	112568135	112568255
620	Chr1	112935891	112936011
621	Chr1	113151375	113151495
622	Chr1	113285836	113285956
623	Chr1	113502968	113503088
624	Chr1	114461102	114461222
625	Chr1	114866170	114866290
626	Chr1	114983240	114983360
627	Chr1	116493282	116493402
628	Chr1	116592488	116592608
629	Chr1	116908729	116908849
630	Chr1	117500445	117500565
631	Chr1	117877759	117877879
632	Chr1	118036142	118036262
633	Chr1	118217922	118218042
634	Chr1	118266749	118266869
635	Chr1	118275846	118275966
636	Chr1	118689347	118689467
637	Chr1	119220936	119221056
638	Chr1	120446445	120446565
639	Chr1	120605119	120605239
640	Chr1	120786471	120786591
641	Chr1	120832367	120832487
642	Chr1	120914945	120915065
643	Chr1	120965057	120965177
644	Chr1	121279603	121279723
645	Chr1	121364562	121364682
646	Chr1	121550575	121550695
647	Chr1	121711153	121711273
648	Chr1	121750799	121750919
649	Chr1	122275716	122275836
650	Chr1	122553790	122553910
651	Chr1	122773276	122773396
652	Chr1	122821158	122821278
653	Chr1	123158786	123158906
654	Chr1	123479903	123480023
655	Chr1	123495765	123495885
656	Chr1	123501630	123501750
657	Chr1	123549430	123549550
658	Chr1	123658016	123658136
659	Chr1	123728737	123728857
660	Chr1	124254633	124254753
661	Chr1	124287604	124287724
662	Chr1	124556197	124556317
663	Chr1	125070695	125070815
664	Chr1	125128559	125128679
665	Chr1	125193095	125193215
666	Chr1	125220521	125220641
667	Chr1	125223104	125223224
668	Chr1	125364847	125364967
669	Chr1	125895183	125895303
670	Chr1	126823119	126823239
671	Chr1	127702164	127702284
672	Chr1	127879662	127879782
673	Chr1	127964688	127964808
674	Chr1	128112889	128113009
675	Chr1	128224345	128224465
676	Chr1	128993493	128993613
677	Chr1	129044425	129044545
678	Chr1	129171931	129172051
679	Chr1	129739842	129739962
680	Chr1	130025436	130025556
681	Chr1	130595726	130595846
682	Chr1	130709654	130709774
683	Chr1	131926595	131926715
684	Chr1	132214540	132214660
685	Chr1	132562123	132562243
686	Chr1	132663160	132663280
687	Chr1	132945611	132945731
688	Chr1	134254156	134254276
689	Chr1	134373206	134373326
690	Chr1	134420790	134420910
691	Chr1	134615210	134615330
692	Chr1	134888789	134888909
693	Chr1	135834178	135834298
694	Chr1	136494672	136494792
695	Chr1	137061597	137061717
696	Chr1	137746522	137746642
697	Chr1	137847628	137847748
698	Chr1	138718638	138718758
699	Chr1	139347936	139348056
700	Chr1	140882670	140882790
701	Chr1	141711500	141711620
702	Chr1	141739290	141739410
703	Chr1	142002833	142002953
704	Chr1	142025679	142025799
705	Chr1	142348984	142349104
706	Chr1	142371718	142371838
707	Chr1	143670653	143670773
708	Chr1	143778263	143778383
709	Chr1	144129246	144129366
710	Chr1	145354205	145354325
711	Chr1	146166168	146166288
712	Chr1	147733099	147733219
713	Chr1	148165917	148166037
714	Chr1	148194833	148194953
715	Chr1	148831981	148832101
716	Chr1	148934755	148934875
717	Chr1	149870207	149870327
718	Chr1	149956682	149956802
719	Chr1	150043645	150043765
720	Chr1	150770430	150770550
721	Chr1	151322490	151322610
722	Chr1	151447045	151447165
723	Chr1	151968368	151968488
724	Chr1	152209740	152209860
725	Chr1	152218419	152218539
726	Chr1	152795110	152795230
727	Chr1	153606361	153606481
728	Chr1	154460468	154460588
729	Chr1	155136148	155136268
730	Chr1	155565169	155565289
731	Chr1	156507454	156507574
732	Chr1	158225833	158225953
733	Chr1	159656661	159656781
734	Chr1	159826101	159826221
735	Chr1	160252751	160252871
736	Chr1	160837214	160837334
737	Chr1	162630088	162630208
738	Chr1	164335424	164335544
739	Chr1	166995110	166995230
740	Chr1	167063688	167063808
741	Chr1	167297595	167297715
742	Chr1	167322640	167322760
743	Chr1	168993236	168993356
744	Chr1	169531667	169531787
745	Chr1	170988071	170988191
746	Chr1	171477456	171477576
747	Chr1	171487235	171487355
748	Chr1	171987666	171987786
749	Chr1	172901701	172901821
750	Chr1	173732882	173733002
751	Chr1	174490009	174490129
752	Chr1	174852782	174852902
753	Chr1	174856396	174856516
754	Chr1	175159713	175159833
755	Chr1	175416949	175417069
756	Chr1	176097647	176097767
757	Chr1	176098412	176098532
758	Chr1	177309577	177309697
759	Chr1	177741409	177741529
760	Chr1	178490859	178490979
761	Chr1	178658638	178658758
762	Chr1	178786283	178786403
763	Chr1	178994119	178994239
764	Chr1	179147892	179148012
765	Chr1	179153722	179153842
766	Chr1	179684584	179684704
767	Chr1	180066220	180066340
768	Chr1	180191544	180191664
769	Chr1	180292990	180293110
770	Chr1	181284622	181284742
771	Chr1	181412768	181412888
772	Chr1	182519361	182519481
773	Chr1	185530878	185530998
774	Chr1	185989397	185989517
775	Chr1	186134197	186134317
776	Chr1	187097975	187098095
777	Chr1	187342138	187342258
778	Chr1	188699195	188699315
779	Chr1	189330509	189330629
780	Chr1	189422941	189423061
781	Chr1	191193056	191193176
782	Chr1	191782389	191782509
783	Chr1	191889991	191890111
784	Chr1	192237159	192237279
785	Chr1	192980320	192980440
786	Chr1	192987337	192987457
787	Chr1	194249801	194249921
788	Chr1	197868268	197868388
789	Chr1	197904572	197904692
790	Chr1	197994195	197994315
791	Chr1	198590655	198590775
792	Chr1	200199466	200199586
793	Chr1	200199867	200199987
794	Chr1	200199929	200200049
795	Chr1	200215427	200215547
796	Chr1	202268845	202268965
797	Chr1	202739564	202739684
798	Chr1	206306600	206306720
799	Chr1	207214984	207215104
800	Chr1	208166949	208167069
801	Chr1	208603128	208603248
802	Chr1	209089217	209089337
803	Chr1	209095711	209095831
804	Chr1	209095843	209095963
805	Chr1	209832914	209833034
806	Chr1	209833280	209833400
807	Chr1	209833586	209833706
808	Chr1	209875897	209876017
809	Chr1	209918108	209918228
810	Chr1	210061625	210061745
811	Chr1	210816134	210816254
812	Chr1	211300911	211301031
813	Chr1	211303367	211303487
814	Chr1	211303544	211303664
815	Chr1	211319243	211319363
816	Chr1	212272004	212272124
817	Chr1	212428917	212429037
818	Chr1	213012934	213013054
819	Chr1	213041460	213041580
820	Chr1	213089145	213089265
821	Chr1	213679013	213679133
822	Chr1	213682580	213682700
823	Chr1	213686743	213686863
824	Chr1	213687198	213687318
825	Chr1	213687813	213687933
826	Chr1	213720802	213720922
827	Chr1	214670569	214670689
828	Chr10	1104	1224
829	Chr10	1608	1728
830	Chr10	3101	3221
831	Chr10	5447	5567
832	Chr10	5681	5801
833	Chr10	5801	5921
834	Chr10	6970	7090
835	Chr10	7702	7822
836	Chr10	8761	8881
837	Chr10	9678	9798
838	Chr10	9780	9900
839	Chr10	9865	9985
840	Chr10	10235	10355
841	Chr10	10543	10663
842	Chr10	10966	11086
843	Chr10	9134450	9134570
844	Chr10	12019858	12019978
845	Chr10	16064473	16064593
846	Chr10	17204563	17204683
847	Chr10	17784383	17784503
848	Chr10	17976993	17977113
849	Chr10	18179400	18179520
850	Chr10	18796235	18796355
851	Chr10	19719776	19719896
852	Chr10	20302859	20302979
853	Chr10	20645959	20646079
854	Chr10	21502915	21503035
855	Chr10	21724259	21724379
856	Chr10	21837942	21838062
857	Chr10	21994106	21994226
858	Chr10	22079753	22079873
859	Chr10	22484559	22484679
860	Chr10	22827261	22827381
861	Chr10	23511162	23511282
862	Chr10	24062116	24062236
863	Chr10	24424416	24424536
864	Chr10	24427769	24427889
865	Chr10	24735314	24735434
866	Chr10	26656327	26656447
867	Chr10	28210285	28210405
868	Chr10	29381980	29382100
869	Chr10	30717909	30718029
870	Chr10	32175781	32175901
871	Chr10	32255498	32255618
872	Chr10	32585815	32585935
873	Chr10	32780627	32780747
874	Chr10	32992363	32992483
875	Chr10	33263297	33263417
876	Chr10	34056317	34056437
877	Chr10	35541148	35541268
878	Chr10	36213650	36213770
879	Chr10	36242655	36242775
880	Chr10	38806781	38806901
881	Chr10	38955094	38955214
882	Chr10	39383930	39384050
883	Chr10	40230483	40230603
884	Chr10	43029101	43029221
885	Chr10	44682724	44682844
886	Chr10	48066114	48066234
887	Chr10	49862406	49862526
888	Chr2	1005751	1005871
889	Chr2	1820102	1820222
890	Chr2	4794279	4794399
891	Chr2	5961746	5961866
892	Chr2	6034708	6034828
893	Chr2	6586537	6586657
894	Chr2	7231068	7231188
895	Chr2	7432217	7432337
896	Chr2	7432387	7432507
897	Chr2	8593881	8594001
898	Chr2	8695162	8695282
899	Chr2	9965325	9965445
900	Chr2	10592706	10592826
901	Chr2	10592811	10592931
902	Chr2	10594038	10594158
903	Chr2	10594191	10594311
904	Chr2	12943157	12943277
905	Chr2	14432245	14432365
906	Chr2	14468970	14469090
907	Chr2	15037306	15037426
908	Chr2	15876099	15876219
909	Chr2	16415736	16415856
910	Chr2	16798682	16798802
911	Chr2	17764987	17765107
912	Chr2	17843049	17843169
913	Chr2	18081782	18081902
914	Chr2	18531730	18531850
915	Chr2	19614802	19614922
916	Chr2	19718823	19718943
917	Chr2	19847892	19848012
918	Chr2	19854602	19854722
919	Chr2	20023975	20024095
920	Chr2	20139678	20139798
921	Chr2	20339303	20339423
922	Chr2	21157807	21157927
923	Chr2	22051805	22051925
924	Chr2	23705078	23705198
925	Chr2	24536631	24536751
926	Chr2	24669723	24669843
927	Chr2	24700753	24700873
928	Chr2	25007331	25007451
929	Chr2	25640938	25641058
930	Chr2	25647124	25647244
931	Chr2	26764703	26764823
932	Chr2	26826596	26826716
933	Chr2	27267973	27268093
934	Chr2	27793883	27794003
935	Chr2	30031159	30031279
936	Chr2	30310170	30310290
937	Chr2	30510551	30510671
938	Chr2	30876976	30877096
939	Chr2	31214605	31214725
940	Chr2	31654559	31654679
941	Chr2	31656198	31656318
942	Chr2	31656948	31657068
943	Chr2	31660049	31660169
944	Chr2	31938036	31938156
945	Chr2	32117134	32117254
946	Chr2	33382884	33383004
947	Chr2	33815944	33816064
948	Chr2	33980834	33980954
949	Chr2	34778007	34778127
950	Chr2	36595567	36595687
951	Chr2	36808911	36809031
952	Chr2	37154799	37154919
953	Chr2	37781890	37782010
954	Chr2	37817686	37817806
955	Chr2	38150050	38150170
956	Chr2	38532387	38532507
957	Chr2	39427303	39427423
958	Chr2	39472499	39472619
959	Chr2	39508759	39508879
960	Chr2	39564600	39564720
961	Chr2	39600833	39600953
962	Chr2	39825425	39825545
963	Chr2	39944861	39944981
964	Chr2	40317281	40317401
965	Chr2	40484723	40484843
966	Chr2	42310363	42310483
967	Chr2	42489077	42489197
968	Chr2	42849212	42849332
969	Chr2	43738290	43738410
970	Chr2	43844062	43844182
971	Chr2	44294102	44294222
972	Chr2	44744427	44744547
973	Chr2	45170862	45170982
974	Chr2	47230064	47230184
975	Chr2	47378268	47378388
976	Chr2	47616844	47616964
977	Chr2	48253023	48253143
978	Chr2	49695908	49696028
979	Chr2	49816479	49816599
980	Chr2	50126956	50127076
981	Chr2	50233332	50233452
982	Chr2	53866232	53866352
983	Chr2	54080834	54080954
984	Chr2	54280107	54280227
985	Chr2	54352562	54352682
986	Chr2	54910684	54910804
987	Chr2	56533871	56533991
988	Chr2	56915735	56915855
989	Chr2	57765999	57766119
990	Chr2	58028163	58028283
991	Chr2	58224669	58224789
992	Chr2	58399990	58400110
993	Chr2	59079425	59079545
994	Chr2	59094392	59094512
995	Chr2	59152942	59153062
996	Chr2	59388610	59388730
997	Chr2	59699649	59699769
998	Chr2	59918603	59918723
999	Chr2	60043575	60043695
1000	Chr2	60113056	60113176
1001	Chr2	60519473	60519593
1002	Chr2	61212307	61212427
1003	Chr2	61240954	61241074
1004	Chr2	62092772	62092892
1005	Chr2	62179848	62179968
1006	Chr2	62747391	62747511
1007	Chr2	62823067	62823187
1008	Chr2	62935959	62936079
1009	Chr2	63187467	63187587
1010	Chr2	63550033	63550153
1011	Chr2	63782159	63782279
1012	Chr2	64070158	64070278
1013	Chr2	65012024	65012144
1014	Chr2	65075558	65075678
1015	Chr2	65472545	65472665
1016	Chr2	65500590	65500710
1017	Chr2	65965959	65966079
1018	Chr2	66713592	66713712
1019	Chr2	66791802	66791922
1020	Chr2	67843117	67843237
1021	Chr2	68054429	68054549
1022	Chr2	68054505	68054625
1023	Chr2	68054613	68054733
1024	Chr2	68089499	68089619
1025	Chr2	68982353	68982473
1026	Chr2	69627865	69627985
1027	Chr2	69754262	69754382
1028	Chr2	69754403	69754523
1029	Chr2	71126920	71127040
1030	Chr2	71193890	71194010
1031	Chr2	71241973	71242093
1032	Chr2	71264565	71264685
1033	Chr2	71692923	71693043
1034	Chr2	71937440	71937560
1035	Chr2	72681190	72681310
1036	Chr2	72717811	72717931
1037	Chr2	72924978	72925098
1038	Chr2	75099172	75099292
1039	Chr2	75684838	75684958
1040	Chr2	76011147	76011267
1041	Chr2	76118039	76118159
1042	Chr2	76165615	76165735
1043	Chr2	76198871	76198991
1044	Chr2	76351783	76351903
1045	Chr2	77312238	77312358
1046	Chr2	77684947	77685067
1047	Chr2	77700152	77700272
1048	Chr2	79504711	79504831
1049	Chr2	79616269	79616389
1050	Chr2	79951980	79952100
1051	Chr2	82040929	82041049
1052	Chr2	82514293	82514413
1053	Chr2	82813631	82813751
1054	Chr2	82992253	82992373
1055	Chr2	84701165	84701285
1056	Chr2	85524765	85524885
1057	Chr2	86050000	86050120
1058	Chr2	86245930	86246050
1059	Chr2	86246062	86246182
1060	Chr2	86455259	86455379
1061	Chr2	88065811	88065931
1062	Chr2	88439373	88439493
1063	Chr2	88776422	88776542
1064	Chr2	88813643	88813763
1065	Chr2	89061740	89061860
1066	Chr2	89502529	89502649
1067	Chr2	89719868	89719988
1068	Chr2	89744893	89745013
1069	Chr2	89813204	89813324
1070	Chr2	89968426	89968546
1071	Chr2	90011462	90011582
1072	Chr2	90060934	90061054
1073	Chr2	90543586	90543706
1074	Chr2	90619387	90619507
1075	Chr2	91335476	91335596
1076	Chr2	91367841	91367961
1077	Chr2	91442007	91442127
1078	Chr2	92305771	92305891
1079	Chr2	92399769	92399889
1080	Chr2	92637937	92638057
1081	Chr2	92874797	92874917
1082	Chr2	94165815	94165935
1083	Chr2	94378680	94378800
1084	Chr2	94632810	94632930
1085	Chr2	95161261	95161381
1086	Chr2	95551738	95551858
1087	Chr2	95571374	95571494
1088	Chr2	96645638	96645758
1089	Chr2	96724956	96725076
1090	Chr2	96725799	96725919
1091	Chr2	96725959	96726079
1092	Chr2	96733773	96733893
1093	Chr2	96773378	96773498
1094	Chr2	96824295	96824415
1095	Chr2	96853547	96853667
1096	Chr2	96937049	96937169
1097	Chr2	97758037	97758157
1098	Chr2	98175767	98175887
1099	Chr2	98800410	98800530
1100	Chr2	98880585	98880705
1101	Chr2	99313184	99313304
1102	Chr2	99483608	99483728
1103	Chr2	99655473	99655593
1104	Chr2	99690633	99690753
1105	Chr2	99837174	99837294
1106	Chr2	99840908	99841028
1107	Chr2	100102928	100103048
1108	Chr2	100171729	100171849
1109	Chr2	100499797	100499917
1110	Chr2	101489483	101489603
1111	Chr2	101570573	101570693
1112	Chr2	101682526	101682646
1113	Chr2	102271289	102271409
1114	Chr2	102537561	102537681
1115	Chr2	102917416	102917536
1116	Chr2	102961160	102961280
1117	Chr2	103291574	103291694
1118	Chr2	104051002	104051122
1119	Chr2	104147333	104147453
1120	Chr2	104461420	104461540
1121	Chr2	104574940	104575060
1122	Chr2	104683084	104683204
1123	Chr2	105939020	105939140
1124	Chr2	106300863	106300983
1125	Chr2	106501806	106501926
1126	Chr2	106561826	106561946
1127	Chr2	106574414	106574534
1128	Chr2	106918910	106919030
1129	Chr2	107165710	107165830
1130	Chr2	107701078	107701198
1131	Chr2	107985466	107985586
1132	Chr2	108307590	108307710
1133	Chr2	108742984	108743104
1134	Chr2	109273012	109273132
1135	Chr2	109413543	109413663
1136	Chr2	109607694	109607814
1137	Chr2	109829429	109829549
1138	Chr2	110122633	110122753
1139	Chr2	110442534	110442654
1140	Chr2	110466424	110466544
1141	Chr2	111221034	111221154
1142	Chr2	111266708	111266828
1143	Chr2	112456632	112456752
1144	Chr2	112457561	112457681
1145	Chr2	113237452	113237572
1146	Chr2	113321440	113321560
1147	Chr2	113430218	113430338
1148	Chr2	114160545	114160665
1149	Chr2	114403423	114403543
1150	Chr2	114773196	114773316
1151	Chr2	114900935	114901055
1152	Chr2	115220130	115220250
1153	Chr2	115615772	115615892
1154	Chr2	116081332	116081452
1155	Chr2	116751518	116751638
1156	Chr2	116873709	116873829
1157	Chr2	116959867	116959987
1158	Chr2	117373462	117373582
1159	Chr2	117711377	117711497
1160	Chr2	118023288	118023408
1161	Chr2	118826652	118826772
1162	Chr2	119454385	119454505
1163	Chr2	120223369	120223489
1164	Chr2	121016824	121016944
1165	Chr2	121074499	121074619
1166	Chr2	121403688	121403808
1167	Chr2	121411878	121411998
1168	Chr2	121854635	121854755
1169	Chr2	121982331	121982451
1170	Chr2	122181619	122181739
1171	Chr2	122344190	122344310
1172	Chr2	122550149	122550269
1173	Chr2	123237229	123237349
1174	Chr2	123335689	123335809
1175	Chr2	123592783	123592903
1176	Chr2	123722397	123722517
1177	Chr2	123949450	123949570
1178	Chr2	124057277	124057397
1179	Chr2	125101575	125101695
1180	Chr2	125465099	125465219
1181	Chr2	125769666	125769786
1182	Chr2	125823176	125823296
1183	Chr2	125899544	125899664
1184	Chr2	126051922	126052042
1185	Chr2	126096728	126096848
1186	Chr2	126119910	126120030
1187	Chr2	126421672	126421792
1188	Chr2	127678073	127678193
1189	Chr2	127707721	127707841
1190	Chr2	127758432	127758552
1191	Chr2	127804552	127804672
1192	Chr2	127899264	127899384
1193	Chr2	127921765	127921885
1194	Chr2	128124905	128125025
1195	Chr2	128145026	128145146
1196	Chr2	128439521	128439641
1197	Chr2	128852248	128852368
1198	Chr2	128914413	128914533
1199	Chr2	128985485	128985605
1200	Chr2	129239389	129239509
1201	Chr2	129266003	129266123
1202	Chr2	129364028	129364148
1203	Chr2	129742607	129742727
1204	Chr2	130240919	130241039
1205	Chr2	130299201	130299321
1206	Chr2	130710590	130710710
1207	Chr2	130779247	130779367
1208	Chr2	130840245	130840365
1209	Chr2	130859514	130859634
1210	Chr2	130997256	130997376
1211	Chr2	131486562	131486682
1212	Chr2	131722499	131722619
1213	Chr2	132052753	132052873
1214	Chr2	132057832	132057952
1215	Chr2	132066129	132066249
1216	Chr2	132297420	132297540
1217	Chr2	132731478	132731598
1218	Chr2	132892218	132892338
1219	Chr2	133729823	133729943
1220	Chr2	133976189	133976309
1221	Chr2	134506681	134506801
1222	Chr2	134535766	134535886
1223	Chr2	134635413	134635533
1224	Chr2	135016388	135016508
1225	Chr2	135022080	135022200
1226	Chr2	137892415	137892535
1227	Chr2	137898191	137898311
1228	Chr2	138443492	138443612
1229	Chr2	138745953	138746073
1230	Chr2	139026830	139026950
1231	Chr2	140129199	140129319
1232	Chr2	140168943	140169063
1233	Chr2	140364957	140365077
1234	Chr2	141201573	141201693
1235	Chr2	141719988	141720108
1236	Chr2	143509935	143510055
1237	Chr2	146102188	146102308
1238	Chr2	146749135	146749255
1239	Chr2	147643001	147643121
1240	Chr2	148042552	148042672
1241	Chr2	148610149	148610269
1242	Chr2	148704096	148704216
1243	Chr2	148788268	148788388
1244	Chr2	149227532	149227652
1245	Chr2	149554069	149554189
1246	Chr2	151741964	151742084
1247	Chr2	151776000	151776120
1248	Chr2	152386609	152386729
1249	Chr2	152956770	152956890
1250	Chr2	154234682	154234802
1251	Chr2	154300683	154300803
1252	Chr2	154708752	154708872
1253	Chr2	155331296	155331416
1254	Chr2	155855285	155855405
1255	Chr2	156445624	156445744
1256	Chr2	156445973	156446093
1257	Chr2	156461833	156461953
1258	Chr2	156464427	156464547
1259	Chr2	156472673	156472793
1260	Chr2	156473235	156473355
1261	Chr2	156483558	156483678
1262	Chr2	156483646	156483766
1263	Chr2	156504371	156504491
1264	Chr2	156507704	156507824
1265	Chr2	156511904	156512024
1266	Chr2	156512775	156512895
1267	Chr2	156522542	156522662
1268	Chr2	156535063	156535183
1269	Chr2	156540231	156540351
1270	Chr2	156541325	156541445
1271	Chr2	156541523	156541643
1272	Chr2	156652083	156652203
1273	Chr2	156767495	156767615
1274	Chr2	157294889	157295009
1275	Chr2	157548778	157548898
1276	Chr2	160028216	160028336
1277	Chr2	161006730	161006850
1278	Chr2	161388377	161388497
1279	Chr2	162306034	162306154
1280	Chr2	162712516	162712636
1281	Chr2	164042639	164042759
1282	Chr2	166554271	166554391
1283	Chr2	168701644	168701764
1284	Chr2	169881388	169881508
1285	Chr2	171520672	171520792
1286	Chr2	174268310	174268430
1287	Chr2	174347385	174347505
1288	Chr2	174347822	174347942
1289	Chr2	176711128	176711248
1290	Chr2	178809642	178809762
1291	Chr2	179689511	179689631
1292	Chr2	180300539	180300659
1293	Chr3	422233	422353
1294	Chr3	548710	548830
1295	Chr3	904171	904291
1296	Chr3	1248458	1248578
1297	Chr3	2121535	2121655
1298	Chr3	2171871	2171991
1299	Chr3	2174555	2174675
1300	Chr3	3068520	3068640
1301	Chr3	3068622	3068742
1302	Chr3	3945663	3945783
1303	Chr3	4923659	4923779
1304	Chr3	6303406	6303526
1305	Chr3	7651017	7651137
1306	Chr3	10646779	10646899
1307	Chr3	11303057	11303177
1308	Chr3	13274114	13274234
1309	Chr3	13877500	13877620
1310	Chr3	14137354	14137474
1311	Chr3	16442337	16442457
1312	Chr3	16932487	16932607
1313	Chr3	17279147	17279267
1314	Chr3	17628750	17628870
1315	Chr3	18621068	18621188
1316	Chr3	19631406	19631526
1317	Chr3	19950707	19950827
1318	Chr3	20421608	20421728
1319	Chr3	20431312	20431432
1320	Chr3	20431891	20432011
1321	Chr3	20437276	20437396
1322	Chr3	20437542	20437662
1323	Chr3	20437987	20438107
1324	Chr3	20438542	20438662
1325	Chr3	20439944	20440064
1326	Chr3	20440089	20440209
1327	Chr3	20441695	20441815
1328	Chr3	20445890	20446010
1329	Chr3	20449852	20449972
1330	Chr3	21133524	21133644
1331	Chr3	22288563	22288683
1332	Chr3	22449186	22449306
1333	Chr3	23088642	23088762
1334	Chr3	23556168	23556288
1335	Chr3	24160968	24161088
1336	Chr3	24337435	24337555
1337	Chr3	24576472	24576592
1338	Chr3	25252635	25252755
1339	Chr3	26321178	26321298
1340	Chr3	26903760	26903880
1341	Chr3	27077720	27077840
1342	Chr3	27238474	27238594
1343	Chr3	27901540	27901660
1344	Chr3	28054041	28054161
1345	Chr3	28368263	28368383
1346	Chr3	28606624	28606744
1347	Chr3	28907082	28907202
1348	Chr3	29084645	29084765
1349	Chr3	29630389	29630509
1350	Chr3	29697879	29697999
1351	Chr3	29731912	29732032
1352	Chr3	30197201	30197321
1353	Chr3	30452545	30452665
1354	Chr3	30514785	30514905
1355	Chr3	31033760	31033880
1356	Chr3	31052047	31052167
1357	Chr3	31141760	31141880
1358	Chr3	31260987	31261107
1359	Chr3	31355424	31355544
1360	Chr3	31389947	31390067
1361	Chr3	31668351	31668471
1362	Chr3	31711921	31712041
1363	Chr3	31914175	31914295
1364	Chr3	31930735	31930855
1365	Chr3	32293679	32293799
1366	Chr3	32633645	32633765
1367	Chr3	33531849	33531969
1368	Chr3	33846515	33846635
1369	Chr3	33879147	33879267
1370	Chr3	34013665	34013785
1371	Chr3	34013819	34013939
1372	Chr3	34510488	34510608
1373	Chr3	34697719	34697839
1374	Chr3	34936901	34937021
1375	Chr3	34976223	34976343
1376	Chr3	35238245	35238365
1377	Chr3	35355374	35355494
1378	Chr3	35384481	35384601
1379	Chr3	35433912	35434032
1380	Chr3	35496544	35496664
1381	Chr3	35559021	35559141
1382	Chr3	35593171	35593291
1383	Chr3	35892301	35892421
1384	Chr3	35921729	35921849
1385	Chr3	36008080	36008200
1386	Chr3	36583848	36583968
1387	Chr3	36584962	36585082
1388	Chr3	36590463	36590583
1389	Chr3	36591688	36591808
1390	Chr3	36597422	36597542
1391	Chr3	36599606	36599726
1392	Chr3	36603974	36604094
1393	Chr3	36604319	36604439
1394	Chr3	36607719	36607839
1395	Chr3	36608644	36608764
1396	Chr3	36611745	36611865
1397	Chr3	36614533	36614653
1398	Chr3	36615079	36615199
1399	Chr3	36662880	36663000
1400	Chr3	36663847	36663967
1401	Chr3	36666568	36666688
1402	Chr3	36668935	36669055
1403	Chr3	36676429	36676549
1404	Chr3	36681193	36681313
1405	Chr3	36690127	36690247
1406	Chr3	37333667	37333787
1407	Chr3	37457220	37457340
1408	Chr3	38116731	38116851
1409	Chr3	38709931	38710051
1410	Chr3	38890287	38890407
1411	Chr3	40033159	40033279
1412	Chr3	40349867	40349987
1413	Chr3	40527601	40527721
1414	Chr3	40725514	40725634
1415	Chr3	41024118	41024238
1416	Chr3	42063448	42063568
1417	Chr3	42902694	42902814
1418	Chr3	42996164	42996284
1419	Chr3	43775454	43775574
1420	Chr3	43925082	43925202
1421	Chr3	44157202	44157322
1422	Chr3	44167918	44168038
1423	Chr3	44236606	44236726
1424	Chr3	44597697	44597817
1425	Chr3	44598716	44598836
1426	Chr3	45343538	45343658
1427	Chr3	45542897	45543017
1428	Chr3	46400075	46400195
1429	Chr3	47600433	47600553
1430	Chr3	48196345	48196465
1431	Chr3	49199971	49200091
1432	Chr3	49397383	49397503
1433	Chr3	50505783	50505903
1434	Chr3	50588446	50588566
1435	Chr3	50709665	50709785
1436	Chr3	50897672	50897792
1437	Chr3	51947201	51947321
1438	Chr3	52732607	52732727
1439	Chr3	53002229	53002349
1440	Chr3	53115487	53115607
1441	Chr3	53441774	53441894
1442	Chr3	53995427	53995547
1443	Chr3	54215772	54215892
1444	Chr3	54394701	54394821
1445	Chr3	54935566	54935686
1446	Chr3	55919008	55919128
1447	Chr3	56914566	56914686
1448	Chr3	57149950	57150070
1449	Chr3	57430495	57430615
1450	Chr3	57540909	57541029
1451	Chr3	57792545	57792665
1452	Chr3	58801623	58801743
1453	Chr3	58837220	58837340
1454	Chr3	59304259	59304379
1455	Chr3	59651401	59651521
1456	Chr3	60325210	60325330
1457	Chr3	61162510	61162630
1458	Chr3	61855351	61855471
1459	Chr3	62371067	62371187
1460	Chr3	63137920	63138040
1461	Chr3	63453266	63453386
1462	Chr3	64170511	64170631
1463	Chr3	64182022	64182142
1464	Chr3	64429093	64429213
1465	Chr3	64613553	64613673
1466	Chr3	64957596	64957716
1467	Chr3	65230983	65231103
1468	Chr3	65964324	65964444
1469	Chr3	66512539	66512659
1470	Chr3	66637192	66637312
1471	Chr3	67486042	67486162
1472	Chr3	68166360	68166480
1473	Chr3	69098836	69098956
1474	Chr3	69112760	69112880
1475	Chr3	69672740	69672860
1476	Chr3	69711498	69711618
1477	Chr3	70039683	70039803
1478	Chr3	70355665	70355785
1479	Chr3	70831030	70831150
1480	Chr3	71215438	71215558
1481	Chr3	71297521	71297641
1482	Chr3	71580251	71580371
1483	Chr3	72636748	72636868
1484	Chr3	72855760	72855880
1485	Chr3	73619193	73619313
1486	Chr3	73653507	73653627
1487	Chr3	73806115	73806235
1488	Chr3	74154205	74154325
1489	Chr3	74575174	74575294
1490	Chr3	75113152	75113272
1491	Chr3	75473543	75473663
1492	Chr3	76197949	76198069
1493	Chr3	76571866	76571986
1494	Chr3	78403557	78403677
1495	Chr3	79248664	79248784
1496	Chr3	79558781	79558901
1497	Chr3	80518488	80518608
1498	Chr3	80742439	80742559
1499	Chr3	81079142	81079262
1500	Chr3	81152920	81153040
1501	Chr3	82975250	82975370
1502	Chr3	83184151	83184271
1503	Chr3	83351742	83351862
1504	Chr3	83369370	83369490
1505	Chr3	83725144	83725264
1506	Chr3	85983041	85983161
1507	Chr3	87322339	87322459
1508	Chr3	87673341	87673461
1509	Chr3	87855975	87856095
1510	Chr3	87880434	87880554
1511	Chr3	88593981	88594101
1512	Chr3	89608510	89608630
1513	Chr3	89728417	89728537
1514	Chr3	89824512	89824632
1515	Chr3	90450582	90450702
1516	Chr3	92666650	92666770
1517	Chr3	93451418	93451538
1518	Chr3	94965994	94966114
1519	Chr3	95648710	95648830
1520	Chr3	95663765	95663885
1521	Chr3	95722103	95722223
1522	Chr3	96181520	96181640
1523	Chr3	96302901	96303021
1524	Chr3	96459168	96459288
1525	Chr3	97272024	97272144
1526	Chr3	97632534	97632654
1527	Chr3	98636081	98636201
1528	Chr3	100940472	100940592
1529	Chr3	100998512	100998632
1530	Chr3	101274008	101274128
1531	Chr3	101472749	101472869
1532	Chr3	102912717	102912837
1533	Chr3	103255457	103255577
1534	Chr3	104227377	104227497
1535	Chr3	104555483	104555603
1536	Chr3	104567326	104567446
1537	Chr3	104733640	104733760
1538	Chr3	104937978	104938098
1539	Chr3	105076813	105076933
1540	Chr3	105181879	105181999
1541	Chr3	105447259	105447379
1542	Chr3	106027644	106027764
1543	Chr3	106174969	106175089
1544	Chr3	106610222	106610342
1545	Chr3	107199419	107199539
1546	Chr3	107289087	107289207
1547	Chr3	107668492	107668612
1548	Chr3	108144018	108144138
1549	Chr3	109108775	109108895
1550	Chr3	109134735	109134855
1551	Chr3	109437448	109437568
1552	Chr3	109562396	109562516
1553	Chr3	109574324	109574444
1554	Chr3	109864098	109864218
1555	Chr3	110155850	110155970
1556	Chr3	110292973	110293093
1557	Chr3	110695429	110695549
1558	Chr3	110697536	110697656
1559	Chr3	110921007	110921127
1560	Chr3	111232683	111232803
1561	Chr3	111492431	111492551
1562	Chr3	111803199	111803319
1563	Chr3	111809326	111809446
1564	Chr3	112228427	112228547
1565	Chr3	112322821	112322941
1566	Chr3	112531431	112531551
1567	Chr3	113432945	113433065
1568	Chr3	113850822	113850942
1569	Chr3	113905534	113905654
1570	Chr3	114143212	114143332
1571	Chr3	114361334	114361454
1572	Chr3	114825704	114825824
1573	Chr3	115185447	115185567
1574	Chr3	115198878	115198998
1575	Chr3	115337881	115338001
1576	Chr3	115449388	115449508
1577	Chr3	115480894	115481014
1578	Chr3	116530294	116530414
1579	Chr3	116590263	116590383
1580	Chr3	116646755	116646875
1581	Chr3	116837230	116837350
1582	Chr3	116897569	116897689
1583	Chr3	117316731	117316851
1584	Chr3	117449214	117449334
1585	Chr3	117449895	117450015
1586	Chr3	117745397	117745517
1587	Chr3	118354161	118354281
1588	Chr3	118452670	118452790
1589	Chr3	118493544	118493664
1590	Chr3	118999139	118999259
1591	Chr3	119001890	119002010
1592	Chr3	119260253	119260373
1593	Chr3	120153445	120153565
1594	Chr3	120188323	120188443
1595	Chr3	121620234	121620354
1596	Chr3	122499714	122499834
1597	Chr3	123461887	123462007
1598	Chr3	124034732	124034852
1599	Chr3	124827263	124827383
1600	Chr3	124979185	124979305
1601	Chr3	128550356	128550476
1602	Chr3	129324194	129324314
1603	Chr3	130289067	130289187
1604	Chr3	130673465	130673585
1605	Chr3	131124398	131124518
1606	Chr3	131126428	131126548
1607	Chr3	131332346	131332466
1608	Chr3	131396482	131396602
1609	Chr3	131767468	131767588
1610	Chr3	132362648	132362768
1611	Chr3	132506815	132506935
1612	Chr3	132509141	132509261
1613	Chr3	132515307	132515427
1614	Chr3	132564543	132564663
1615	Chr3	133016248	133016368
1616	Chr3	133143068	133143188
1617	Chr3	134711389	134711509
1618	Chr3	135244867	135244987
1619	Chr3	137042253	137042373
1620	Chr3	137119939	137120059
1621	Chr3	138552811	138552931
1622	Chr3	138592465	138592585
1623	Chr3	139180466	139180586
1624	Chr3	139585275	139585395
1625	Chr3	140261566	140261686
1626	Chr3	140782968	140783088
1627	Chr3	141847092	141847212
1628	Chr3	141849316	141849436
1629	Chr3	141958254	141958374
1630	Chr3	142347850	142347970
1631	Chr3	142348800	142348920
1632	Chr3	142624470	142624590
1633	Chr3	142626718	142626838
1634	Chr3	146810001	146810121
1635	Chr3	147349660	147349780
1636	Chr3	148967864	148967984
1637	Chr3	149789295	149789415
1638	Chr3	149811255	149811375
1639	Chr3	149882622	149882742
1640	Chr3	149898210	149898330
1641	Chr3	149925705	149925825
1642	Chr3	149938234	149938354
1643	Chr3	149947657	149947777
1644	Chr3	150359974	150360094
1645	Chr3	150432266	150432386
1646	Chr3	150439853	150439973
1647	Chr3	150773197	150773317
1648	Chr3	151529562	151529682
1649	Chr3	151535773	151535893
1650	Chr3	152876421	152876541
1651	Chr3	153138082	153138202
1652	Chr4	2248604	2248724
1653	Chr4	3000712	3000832
1654	Chr4	4345485	4345605
1655	Chr4	4815270	4815390
1656	Chr4	5142218	5142338
1657	Chr4	7551422	7551542
1658	Chr4	7596119	7596239
1659	Chr4	7654234	7654354
1660	Chr4	7730336	7730456
1661	Chr4	7753911	7754031
1662	Chr4	8650540	8650660
1663	Chr4	8721432	8721552
1664	Chr4	8764205	8764325
1665	Chr4	12122675	12122795
1666	Chr4	13828803	13828923
1667	Chr4	14519428	14519548
1668	Chr4	16385090	16385210
1669	Chr4	16872513	16872633
1670	Chr4	18097318	18097438
1671	Chr4	19360584	19360704
1672	Chr4	19622790	19622910
1673	Chr4	19789892	19790012
1674	Chr4	19792227	19792347
1675	Chr4	19825893	19826013
1676	Chr4	19826673	19826793
1677	Chr4	19833112	19833232
1678	Chr4	20091291	20091411
1679	Chr4	20476371	20476491
1680	Chr4	22623977	22624097
1681	Chr4	22664801	22664921
1682	Chr4	23080106	23080226
1683	Chr4	23562152	23562272
1684	Chr4	23562846	23562966
1685	Chr4	23718568	23718688
1686	Chr4	23944854	23944974
1687	Chr4	24346140	24346260
1688	Chr4	24351748	24351868
1689	Chr4	24371077	24371197
1690	Chr4	24371219	24371339
1691	Chr4	24374338	24374458
1692	Chr4	24375004	24375124
1693	Chr4	24377319	24377439
1694	Chr4	24378574	24378694
1695	Chr4	24379714	24379834
1696	Chr4	24380195	24380315
1697	Chr4	24380661	24380781
1698	Chr4	24428690	24428810
1699	Chr4	25768374	25768494
1700	Chr4	26046484	26046604
1701	Chr4	26069226	26069346
1702	Chr4	27995455	27995575
1703	Chr4	28418874	28418994
1704	Chr4	28536102	28536222
1705	Chr4	28541061	28541181
1706	Chr4	28982188	28982308
1707	Chr4	29014763	29014883
1708	Chr4	29050437	29050557
1709	Chr4	29748684	29748804
1710	Chr4	32974951	32975071
1711	Chr4	33076880	33077000
1712	Chr4	33122916	33123036
1713	Chr4	33440523	33440643
1714	Chr4	34245497	34245617
1715	Chr4	34294923	34295043
1716	Chr4	34751274	34751394
1717	Chr4	34967760	34967880
1718	Chr4	35367919	35368039
1719	Chr4	36399331	36399451
1720	Chr4	36404815	36404935
1721	Chr4	36417724	36417844
1722	Chr4	36417798	36417918
1723	Chr4	36419068	36419188
1724	Chr4	36426148	36426268
1725	Chr4	36429713	36429833
1726	Chr4	38162489	38162609
1727	Chr4	38274211	38274331
1728	Chr4	38280295	38280415
1729	Chr4	38858110	38858230
1730	Chr4	38950042	38950162
1731	Chr4	39852649	39852769
1732	Chr4	39964495	39964615
1733	Chr4	40126427	40126547
1734	Chr4	40131132	40131252
1735	Chr4	40689531	40689651
1736	Chr4	41378827	41378947
1737	Chr4	41744340	41744460
1738	Chr4	41864639	41864759
1739	Chr4	41904808	41904928
1740	Chr4	42252189	42252309
1741	Chr4	42641453	42641573
1742	Chr4	43199807	43199927
1743	Chr4	45539333	45539453
1744	Chr4	45557833	45557953
1745	Chr4	46669094	46669214
1746	Chr4	46669694	46669814
1747	Chr4	46675562	46675682
1748	Chr4	46675870	46675990
1749	Chr4	46942487	46942607
1750	Chr4	47522185	47522305
1751	Chr4	49338771	49338891
1752	Chr4	49996619	49996739
1753	Chr4	50675382	50675502
1754	Chr4	50901212	50901332
1755	Chr4	50955538	50955658
1756	Chr4	51216625	51216745
1757	Chr4	51298309	51298429
1758	Chr4	52302586	52302706
1759	Chr4	53134451	53134571
1760	Chr4	54030909	54031029
1761	Chr4	54408402	54408522
1762	Chr4	55041479	55041599
1763	Chr4	55048773	55048893
1764	Chr4	55328870	55328990
1765	Chr4	55358910	55359030
1766	Chr4	55488136	55488256
1767	Chr4	55535458	55535578
1768	Chr4	55720517	55720637
1769	Chr4	56037635	56037755
1770	Chr4	56741678	56741798
1771	Chr4	56776215	56776335
1772	Chr4	56884571	56884691
1773	Chr4	56917701	56917821
1774	Chr4	57666635	57666755
1775	Chr4	57882075	57882195
1776	Chr4	57904517	57904637
1777	Chr4	57919383	57919503
1778	Chr4	58402091	58402211
1779	Chr4	58675181	58675301
1780	Chr4	60570157	60570277
1781	Chr4	60592148	60592268
1782	Chr4	61102294	61102414
1783	Chr4	61252084	61252204
1784	Chr4	61807909	61808029
1785	Chr4	62443877	62443997
1786	Chr4	62978224	62978344
1787	Chr4	62979605	62979725
1788	Chr4	63106727	63106847
1789	Chr4	63226369	63226489
1790	Chr4	63574655	63574775
1791	Chr4	64381810	64381930
1792	Chr4	64754304	64754424
1793	Chr4	64760812	64760932
1794	Chr4	65114907	65115027
1795	Chr4	65238839	65238959
1796	Chr4	65556700	65556820
1797	Chr4	66169561	66169681
1798	Chr4	66235453	66235573
1799	Chr4	66526444	66526564
1800	Chr4	66661399	66661519
1801	Chr4	66661475	66661595
1802	Chr4	66841414	66841534
1803	Chr4	66982844	66982964
1804	Chr4	67745059	67745179
1805	Chr4	68224242	68224362
1806	Chr4	68906109	68906229
1807	Chr4	69092455	69092575
1808	Chr4	69211631	69211751
1809	Chr4	69733675	69733795
1810	Chr4	69860044	69860164
1811	Chr4	69909888	69910008
1812	Chr4	69974065	69974185
1813	Chr4	70675242	70675362
1814	Chr4	70677728	70677848
1815	Chr4	70773157	70773277
1816	Chr4	71002230	71002350
1817	Chr4	71016198	71016318
1818	Chr4	71521531	71521651
1819	Chr4	71671099	71671219
1820	Chr4	71777798	71777918
1821	Chr4	72147963	72148083
1822	Chr4	72435242	72435362
1823	Chr4	72551760	72551880
1824	Chr4	73006785	73006905
1825	Chr4	73007943	73008063
1826	Chr4	73220921	73221041
1827	Chr4	73482735	73482855
1828	Chr4	73601028	73601148
1829	Chr4	73640169	73640289
1830	Chr4	73731213	73731333
1831	Chr4	73733364	73733484
1832	Chr4	74015229	74015349
1833	Chr4	74793395	74793515
1834	Chr4	74925007	74925127
1835	Chr4	75276681	75276801
1836	Chr4	75655244	75655364
1837	Chr4	75882984	75883104
1838	Chr4	76124526	76124646
1839	Chr4	76426724	76426844
1840	Chr4	76479103	76479223
1841	Chr4	76970415	76970535
1842	Chr4	77006851	77006971
1843	Chr4	77053273	77053393
1844	Chr4	77704631	77704751
1845	Chr4	78100818	78100938
1846	Chr4	78100899	78101019
1847	Chr4	78311685	78311805
1848	Chr4	78506088	78506208
1849	Chr4	78630883	78631003
1850	Chr4	78634649	78634769
1851	Chr4	78964504	78964624
1852	Chr4	79727187	79727307
1853	Chr4	79751312	79751432
1854	Chr4	79883292	79883412
1855	Chr4	79967162	79967282
1856	Chr4	80150245	80150365
1857	Chr4	80286287	80286407
1858	Chr4	80349336	80349456
1859	Chr4	81113691	81113811
1860	Chr4	81306388	81306508
1861	Chr4	81395121	81395241
1862	Chr4	81784546	81784666
1863	Chr4	81801664	81801784
1864	Chr4	81930270	81930390
1865	Chr4	82010181	82010301
1866	Chr4	82023387	82023507
1867	Chr4	82100940	82101060
1868	Chr4	82144388	82144508
1869	Chr4	82239234	82239354
1870	Chr4	82686672	82686792
1871	Chr4	82798290	82798410
1872	Chr4	82809098	82809218
1873	Chr4	83047025	83047145
1874	Chr4	83472102	83472222
1875	Chr4	83623585	83623705
1876	Chr4	83686260	83686380
1877	Chr4	83712087	83712207
1878	Chr4	83799131	83799251
1879	Chr4	83888124	83888244
1880	Chr4	83942193	83942313
1881	Chr4	84239317	84239437
1882	Chr4	84425015	84425135
1883	Chr4	84872163	84872283
1884	Chr4	85083267	85083387
1885	Chr4	85188586	85188706
1886	Chr4	85465941	85466061
1887	Chr4	85517088	85517208
1888	Chr4	85591176	85591296
1889	Chr4	86005899	86006019
1890	Chr4	86137155	86137275
1891	Chr4	86326805	86326925
1892	Chr4	86870313	86870433
1893	Chr4	87441662	87441782
1894	Chr4	87567549	87567669
1895	Chr4	87715991	87716111
1896	Chr4	87793293	87793413
1897	Chr4	88130870	88130990
1898	Chr4	88181567	88181687
1899	Chr4	88267448	88267568
1900	Chr4	88277927	88278047
1901	Chr4	88784626	88784746
1902	Chr4	89130094	89130214
1903	Chr4	89193241	89193361
1904	Chr4	89496264	89496384
1905	Chr4	89971616	89971736
1906	Chr4	90027551	90027671
1907	Chr4	90522509	90522629
1908	Chr4	90677402	90677522
1909	Chr4	91441295	91441415
1910	Chr4	91811584	91811704
1911	Chr4	91851112	91851232
1912	Chr4	92649347	92649467
1913	Chr4	93317333	93317453
1914	Chr4	94222690	94222810
1915	Chr4	94252475	94252595
1916	Chr4	94314490	94314610
1917	Chr4	94672372	94672492
1918	Chr4	94951717	94951837
1919	Chr4	95090607	95090727
1920	Chr4	95769779	95769899
1921	Chr4	95837091	95837211
1922	Chr4	96061873	96061993
1923	Chr4	96347083	96347203
1924	Chr4	96440353	96440473
1925	Chr4	96604077	96604197
1926	Chr4	96757447	96757567
1927	Chr4	97754805	97754925
1928	Chr4	97755083	97755203
1929	Chr4	97810244	97810364
1930	Chr4	97815204	97815324
1931	Chr4	97890731	97890851
1932	Chr4	98529428	98529548
1933	Chr4	98539439	98539559
1934	Chr4	98562408	98562528
1935	Chr4	98609668	98609788
1936	Chr4	98635844	98635964
1937	Chr4	98703950	98704070
1938	Chr4	98795517	98795637
1939	Chr4	98971551	98971671
1940	Chr4	99107757	99107877
1941	Chr4	99273447	99273567
1942	Chr4	99398423	99398543
1943	Chr4	99453144	99453264
1944	Chr4	99714910	99715030
1945	Chr4	99945870	99945990
1946	Chr4	99949059	99949179
1947	Chr4	100034247	100034367
1948	Chr4	100531078	100531198
1949	Chr4	100954750	100954870
1950	Chr4	101200010	101200130
1951	Chr4	101548589	101548709
1952	Chr4	101632594	101632714
1953	Chr4	101648306	101648426
1954	Chr4	101707135	101707255
1955	Chr4	101865712	101865832
1956	Chr4	101932853	101932973
1957	Chr4	101978109	101978229
1958	Chr4	102027861	102027981
1959	Chr4	102181224	102181344
1960	Chr4	102498523	102498643
1961	Chr4	102621352	102621472
1962	Chr4	102632194	102632314
1963	Chr4	102669997	102670117
1964	Chr4	102689587	102689707
1965	Chr4	102748328	102748448
1966	Chr4	102775935	102776055
1967	Chr4	102835255	102835375
1968	Chr4	102835473	102835593
1969	Chr4	102917899	102918019
1970	Chr4	103115980	103116100
1971	Chr4	103608956	103609076
1972	Chr4	104251818	104251938
1973	Chr4	104455109	104455229
1974	Chr4	104776522	104776642
1975	Chr4	104826981	104827101
1976	Chr4	104949284	104949404
1977	Chr4	105112399	105112519
1978	Chr4	105190707	105190827
1979	Chr4	105467967	105468087
1980	Chr4	106039835	106039955
1981	Chr4	106237048	106237168
1982	Chr4	106263294	106263414
1983	Chr4	106517492	106517612
1984	Chr4	106669211	106669331
1985	Chr4	106683832	106683952
1986	Chr4	106963421	106963541
1987	Chr4	106964165	106964285
1988	Chr4	106991681	106991801
1989	Chr4	107003421	107003541
1990	Chr4	107046704	107046824
1991	Chr4	107247040	107247160
1992	Chr4	107955027	107955147
1993	Chr4	107997693	107997813
1994	Chr4	108657210	108657330
1995	Chr4	108805101	108805221
1996	Chr4	109053772	109053892
1997	Chr4	109453717	109453837
1998	Chr4	109682615	109682735
[truncated: 1,443 more rows]

## Sheet: Supplementary Table 4
Supplementary Table 4: selected regions (probes) nearest genomic elements (repeats/gene)
Number of regions (probes)	Genomic Element Type (Repeat/Gene)	Type	Gene ID (genes only)	Name (genes only)	Dbxref (genes only)
293	Repeat	Unknown
287	Repeat	Simple_repeat
260	Repeat	DNA/Kolobok-T2
247	Repeat	DNA/hAT-Ac
238	Repeat	DNA/PIF-Harbinger
197	Repeat	DNA
188	Repeat	hAT
173	Repeat	Harbinger
114	Repeat	DNA/TcMar-Tigger
92	Repeat	LINE/Penelope
78	Repeat	LINE/CR1
76	Repeat	Kolobok
75	Repeat	LINE/L2
69	Repeat	Low_complexity
61	Repeat	DNA/hAT-Tip100
56	Repeat	L1
48	Repeat	Satellite
42	Repeat	DNA_transposon
41	Repeat	Penelope
37	Repeat	CR1
36	Repeat	LTR/Gypsy
32	Repeat	LINE/L1
32	Repeat	DNA/PiggyBac
31	Repeat	Mariner/Tc1
30	Repeat	DIRS
29	Repeat	L2
28	Repeat	piggyBac
27	Repeat	Gypsy
26	Repeat	DNA/hAT-Charlie
23	Repeat	RC/Helitron
21	Repeat	LTR/Ngaro
16	Repeat	DNA/TcMar-Tc1
14	Repeat	Tx1
14	Gene	protein_coding	XBXT10g008020	LOC493382	GeneID:493382
11	Repeat	DNA/CMC-EnSpm
11	Gene	protein_coding	XBXT10g019501	LOC101734729	GeneID:101734729
10	Gene	lncRNA	XBXT10g029124	LOC116406686	GeneID:116406686
9	Repeat	SINE2/tRNA
9	Gene	lncRNA	XBXT10g026036	LOC108645172	GeneID:108645172
9	Gene	protein_coding	XBXT10g005535	LOC100488482	GeneID:100488482
7	Repeat	Helitron
7	Repeat	DNA/TcMar-Tc2
6	Repeat	Transposable_Element
6	Repeat	LTR_Retrotransposon
6	Gene	protein_coding	XBXT10g019338	LOC101733213	GeneID:101733213
6	Gene	protein_coding	XBXT10g017724	LOC108645269	GeneID:108645269
6	Gene	protein_coding	XBXT10g003079	il1rapl1	Xenbase:XB-GENE-483261,GeneID:100486886
6	Gene	protein_coding	XBXT10g002607	pcdh9	GeneID:100489504
5	Repeat	LTR/ERV1
5	Repeat	ERV1
5	Gene	protein_coding	XBXT10g020221	LOC100492865	GeneID:100492865
5	Gene	protein_coding	XBXT10g018081	ntm	Xenbase:XB-GENE-6045425,GeneID:100492453
5	Gene	protein_coding	XBXT10g016977	pcdh11x	Xenbase:XB-GENE-6085670,GeneID:100493938
5	Gene	protein_coding	XBXT10g013541	LOC101731038	GeneID:101731038
5	Gene	protein_coding	XBXT10g010149	negr1	Xenbase:XB-GENE-987949,GeneID:100127726
5	Gene	protein_coding	XBXT10g007051	dpyd	Xenbase:XB-GENE-1000802,GeneID:734021
5	Gene	protein_coding	XBXT10g005312	opcml	Xenbase:XB-GENE-5831850,GeneID:779942
5	Gene	protein_coding	XBXT10g003259	rnf14.2	Xenbase:XB-GENE-22064487,GeneID:493480
4	Repeat	SINE?
4	Repeat	SINE/tRNA-V
4	Repeat	LTR/Pao
4	Repeat	DNA/hAT-Blackjack
4	Repeat	DNA/hAT
4	Gene	lncRNA	XBXT10g024987	LOC116406524	GeneID:116406524
4	Gene	protein_coding	XBXT10g023803	LOC105945734	GeneID:105945734
4	Gene	protein_coding	XBXT10g015938	tenm2	Xenbase:XB-GENE-5799894,GeneID:100486468
4	Gene	protein_coding	XBXT10g015385	LOC105947760	GeneID:105947760
4	Gene	protein_coding	XBXT10g015081	cntnap2	Xenbase:XB-GENE-956230,GeneID:780189
4	Gene	protein_coding	XBXT10g014923	trdn	Xenbase:XB-GENE-6459211,GeneID:100145422
4	Gene	protein_coding	XBXT10g012203	LOC101734651	GeneID:101734651
4	Gene	protein_coding	XBXT10g011957	LOC116412097	GeneID:116412097
4	Gene	protein_coding	XBXT10g009362	LOC101730502	GeneID:101730502
4	Gene	protein_coding	XBXT10g009333	kirrel3	Xenbase:XB-GENE-922296,GeneID:105947809
4	Gene	protein_coding	XBXT10g008479	LOC116409475	GeneID:116409475
4	Gene	protein_coding	XBXT10g005485	LOC108644793	GeneID:108644793
4	Gene	protein_coding	XBXT10g002020	cdca3	Xenbase:XB-GENE-995404,GeneID:100379776
3	Repeat	Copia
3	Gene	protein_coding	XBXT10g029496	LOC101734659	GeneID:101734659
3	Gene	protein_coding	XBXT10g027957	LOC101730485	GeneID:101730485
3	Gene	lncRNA	XBXT10g025175	LOC108648205	GeneID:108648205
3	Gene	lncRNA	XBXT10g020130	LOC108647684	GeneID:108647684
3	Gene	protein_coding	XBXT10g019954	LOC101733330	GeneID:101733330
3	Gene	protein_coding	XBXT10g019911	dmd.3	GeneID:105946662,Xenbase:XB-GENE-5813243
3	Gene	protein_coding	XBXT10g018881	rabgap1l	Xenbase:XB-GENE-483580,GeneID:550007
3	Gene	protein_coding	XBXT10g018761	sgcz	Xenbase:XB-GENE-985523,GeneID:100486888
3	Gene	protein_coding	XBXT10g018495	kif24	GeneID:101731767
3	Gene	protein_coding	XBXT10g017941	vmp1	Xenbase:XB-GENE-1000954,GeneID:493262
3	Gene	protein_coding	XBXT10g016686	bcas3	Xenbase:XB-GENE-6050317,GeneID:100487875
3	Gene	protein_coding	XBXT10g016374	lrmda	Xenbase:XB-GENE-954850,GeneID:100491555
3	Gene	protein_coding	XBXT10g015849	LOC116408858	GeneID:116408858
3	Gene	protein_coding	XBXT10g013066	f13a1	Xenbase:XB-GENE-1004150,GeneID:100491279
3	Gene	protein_coding	XBXT10g012124	cop1	Xenbase:XB-GENE-1014311,GeneID:548953
3	Gene	protein_coding	XBXT10g011484	chst15	Xenbase:XB-GENE-990674,GeneID:100487411
3	Gene	protein_coding	XBXT10g010665	casz1	Xenbase:XB-GENE-957461,GeneID:100127676
3	Gene	protein_coding	XBXT10g010611	phkb	Xenbase:XB-GENE-1010420,GeneID:100493974
3	Gene	protein_coding	XBXT10g010332	rbms1	Xenbase:XB-GENE-1011124,GeneID:100036596
3	Gene	protein_coding	XBXT10g008068	LOC100489443	GeneID:100489443
3	Gene	protein_coding	XBXT10g006938	nlgn1	GeneID:100329186,Xenbase:XB-GENE-6041753
3	Gene	protein_coding	XBXT10g006883	mchr2	Xenbase:XB-GENE-981280,GeneID:100490064
3	Gene	protein_coding	XBXT10g005912	LOC101733293	GeneID:101733293
3	Gene	protein_coding	XBXT10g005051	ptprf	Xenbase:XB-GENE-495325,GeneID:100493254
3	Gene	protein_coding	XBXT10g004270	cdh13	Xenbase:XB-GENE-5752189,GeneID:100125193
3	Gene	protein_coding	XBXT10g003928	LOC101734024	GeneID:101734024
3	Gene	protein_coding	XBXT10g003843	stpg2	Xenbase:XB-GENE-1012501,GeneID:100485892
3	Gene	protein_coding	XBXT10g003748	ntrk3	Xenbase:XB-GENE-489713,GeneID:100487541
3	Gene	protein_coding	XBXT10g002776	cracd	Xenbase:XB-GENE-6040138,GeneID:100487996
3	Gene	protein_coding	XBXT10g002112	gphn	Xenbase:XB-GENE-989642,GeneID:100124966
3	Gene	protein_coding	XBXT10g001712	calcrl	Xenbase:XB-GENE-5736126,GeneID:549647
3	Gene	protein_coding	XBXT10g001456	prdm16	Xenbase:XB-GENE-991670,GeneID:100485690
3	Gene	protein_coding	XBXT10g001129	bank1	Xenbase:XB-GENE-952296,GeneID:100486225
3	Gene	protein_coding	XBXT10g000888	tbc1d22a	Xenbase:XB-GENE-5866746,GeneID:733870
2	Repeat	SINE/MIR
2	Repeat	Repeat_region
2	Repeat	LTR/DIRS
2	Gene	lncRNA	XBXT10g027978	LOC105946797	GeneID:105946797
2	Gene	lncRNA	XBXT10g027521	LOC116408437	GeneID:116408437
2	Gene	protein_coding	XBXT10g026478	LOC100490567	GeneID:100490567
2	Gene	protein_coding	XBXT10g026120	LOC116412536	GeneID:116412536
2	Gene	lncRNA	XBXT10g025411	LOC116408640	GeneID:116408640
2	Gene	lncRNA	XBXT10g024992	LOC116410857	GeneID:116410857
2	Gene	lncRNA	XBXT10g024746	LOC116411058	GeneID:116411058
2	Gene	protein_coding	XBXT10g024572	LOC116409563	GeneID:116409563
2	Gene	pseudogene	XBXT10g024123	LOC101733599	GeneID:101733599
2	Gene	tRNA	XBXT10g023350	trnai-aau	GeneID:108646142
2	Gene	protein_coding	XBXT10g022969	LOC100493262	GeneID:100493262
2	Gene	lncRNA	XBXT10g022847	LOC108647378	GeneID:108647378
2	Gene	lncRNA	XBXT10g022581	LOC108645164	GeneID:108645164
2	Gene	lncRNA	XBXT10g022458	LOC108648045	GeneID:108648045
2	Gene	protein_coding	XBXT10g020805	LOC116412098	GeneID:116412098
2	Gene	lncRNA	XBXT10g020389	LOC116412469	GeneID:116412469
2	Gene	protein_coding	XBXT10g019942	tenm3	Xenbase:XB-GENE-1001629,GeneID:548929
2	Gene	protein_coding	XBXT10g019767	dusp22a	Xenbase:XB-GENE-5831311,GeneID:100485576
2	Gene	protein_coding	XBXT10g019692	lrp1b	Xenbase:XB-GENE-1019540,GeneID:100485687
2	Gene	protein_coding	XBXT10g019565	dglucy	Xenbase:XB-GENE-983040,GeneID:549215
2	Gene	protein_coding	XBXT10g019410	eef2k	Xenbase:XB-GENE-949102,GeneID:100145184
2	Gene	protein_coding	XBXT10g019203	dach1	Xenbase:XB-GENE-980849,GeneID:779442
2	Gene	protein_coding	XBXT10g018921	il1rapl2	Xenbase:XB-GENE-923125,GeneID:779820
2	Gene	protein_coding	XBXT10g018500	lrrc4c	Xenbase:XB-GENE-5772259,GeneID:100188921
2	Gene	protein_coding	XBXT10g018340	trhr2	Xenbase:XB-GENE-1018399,GeneID:100498158
2	Gene	protein_coding	XBXT10g018039	adamts19	Xenbase:XB-GENE-980450,GeneID:100494209
2	Gene	protein_coding	XBXT10g017977	nell2	Xenbase:XB-GENE-852641,GeneID:100037839
2	Gene	protein_coding	XBXT10g017973	cdh18	Xenbase:XB-GENE-982900,GeneID:100488093
2	Gene	protein_coding	XBXT10g017950	kiaa1109	Xenbase:XB-GENE-5902543,GeneID:779649
2	Gene	protein_coding	XBXT10g017944	znf407	Xenbase:XB-GENE-6455471,GeneID:100487970
2	Gene	protein_coding	XBXT10g017042	LOC116409568	GeneID:116409568
2	Gene	protein_coding	XBXT10g016862	camta1	GeneID:100496936,Xenbase:XB-GENE-6043633
2	Gene	protein_coding	XBXT10g016798	galntl6	GeneID:100487935,Xenbase:XB-GENE-6042467
2	Gene	protein_coding	XBXT10g016514	tbck	Xenbase:XB-GENE-994266,GeneID:100124764
2	Gene	protein_coding	XBXT10g016460	agbl4	GeneID:100495721,Xenbase:XB-GENE-6035074
2	Gene	protein_coding	XBXT10g016025	pcdh7	Xenbase:XB-GENE-1007357,GeneID:100124985
2	Gene	protein_coding	XBXT10g016014	aff3	Xenbase:XB-GENE-1005828,GeneID:100493499
2	Gene	protein_coding	XBXT10g015841	dock7	Xenbase:XB-GENE-998178,GeneID:100127844
2	Gene	protein_coding	XBXT10g015771	LOC101734054	GeneID:101734054
2	Gene	protein_coding	XBXT10g015562	smg7	Xenbase:XB-GENE-955255,GeneID:394870
2	Gene	protein_coding	XBXT10g015532	hs6st2	GeneID:100496603,Xenbase:XB-GENE-6039291
2	Gene	protein_coding	XBXT10g015501	kif1a	Xenbase:XB-GENE-960470,GeneID:100127546
2	Gene	protein_coding	XBXT10g015451	sh3gl2	Xenbase:XB-GENE-1012090,GeneID:100037852
2	Gene	protein_coding	XBXT10g014991	rgs6	Xenbase:XB-GENE-954519,GeneID:100486845
2	Gene	protein_coding	XBXT10g014969	znf536	Xenbase:XB-GENE-985016,GeneID:100493870
2	Gene	protein_coding	XBXT10g014603	nfia	Xenbase:XB-GENE-1010393,GeneID:100498088
2	Gene	protein_coding	XBXT10g014548	LOC100488459	GeneID:100488459
2	Gene	protein_coding	XBXT10g014532	mdga2	Xenbase:XB-GENE-6046933,GeneID:100490514
2	Gene	protein_coding	XBXT10g014334	hspg2	Xenbase:XB-GENE-6465357,GeneID:100494785
2	Gene	protein_coding	XBXT10g014325	tex14	Xenbase:XB-GENE-5965651,GeneID:779474
2	Gene	protein_coding	XBXT10g014080	ube4b	Xenbase:XB-GENE-6037352,GeneID:100491174
2	Gene	protein_coding	XBXT10g013665	arhgef26	Xenbase:XB-GENE-1011101,GeneID:100495357
2	Gene	protein_coding	XBXT10g013561	ahi1	Xenbase:XB-GENE-5879819,GeneID:100487301
2	Gene	protein_coding	XBXT10g013545	kcnd2	GeneID:105946842,Xenbase:XB-GENE-952449
2	Gene	protein_coding	XBXT10g013332	LOC116409851	GeneID:116409851
2	Gene	protein_coding	XBXT10g013164	kcnma1	Xenbase:XB-GENE-922336,GeneID:100491898
2	Gene	protein_coding	XBXT10g013109	nkain2	Xenbase:XB-GENE-6467217,GeneID:100487100
2	Gene	protein_coding	XBXT10g012961	agrn	Xenbase:XB-GENE-953967,GeneID:100492176
2	Gene	protein_coding	XBXT10g012908	apbb2	Xenbase:XB-GENE-491743,GeneID:100144693
2	Gene	protein_coding	XBXT10g012894	nrxn3	Xenbase:XB-GENE-956823,GeneID:100379902
2	Gene	protein_coding	XBXT10g012582	cnih2	Xenbase:XB-GENE-952875,GeneID:779666
2	Gene	protein_coding	XBXT10g012242	LOC100490855	GeneID:100490855
2	Gene	protein_coding	XBXT10g012086	LOC100496393	GeneID:100496393
2	Gene	protein_coding	XBXT10g011843	med21	Xenbase:XB-GENE-5719290,GeneID:100302398
2	Gene	protein_coding	XBXT10g011793	primpol	Xenbase:XB-GENE-5933880,GeneID:548674
2	Gene	protein_coding	XBXT10g011639	arfgef3	GeneID:101734636
2	Gene	protein_coding	XBXT10g011523	evc2	Xenbase:XB-GENE-940620,GeneID:100495651
2	Gene	protein_coding	XBXT10g011399	ncam2	Xenbase:XB-GENE-1217730,GeneID:100151722
2	Gene	protein_coding	XBXT10g011144	lin28b	Xenbase:XB-GENE-1218969,GeneID:100216028
2	Gene	protein_coding	XBXT10g010862	cfh	GeneID:394826,Xenbase:XB-GENE-981265
2	Gene	protein_coding	XBXT10g010652	depdc5	Xenbase:XB-GENE-980707,GeneID:100498286
2	Gene	protein_coding	XBXT10g010614	ttn	GeneID:733882,Xenbase:XB-GENE-6031746
2	Gene	protein_coding	XBXT10g010609	fbxl6	GeneID:116411570
2	Gene	protein_coding	XBXT10g010542	LOC100145473	GeneID:100145473
2	Gene	protein_coding	XBXT10g010113	tnfaip2	Xenbase:XB-GENE-1005945,GeneID:100485899
2	Gene	protein_coding	XBXT10g010076	macf1	GeneID:100127846,Xenbase:XB-GENE-494799
2	Gene	protein_coding	XBXT10g010026	ptprz1	Xenbase:XB-GENE-1011831,GeneID:100125091
2	Gene	protein_coding	XBXT10g010002	htr2c	Xenbase:XB-GENE-967634,GeneID:100496012
2	Gene	protein_coding	XBXT10g009874	psd	GeneID:100497998,Xenbase:XB-GENE-6467347
2	Gene	protein_coding	XBXT10g009737	stxbp5	Xenbase:XB-GENE-1012360,GeneID:100488413
2	Gene	protein_coding	XBXT10g009714	LOC100488188	GeneID:100488188
2	Gene	protein_coding	XBXT10g009702	LOC101731739	GeneID:101731739
2	Gene	protein_coding	XBXT10g009454	grid2	Xenbase:XB-GENE-955038,GeneID:100487676
2	Gene	protein_coding	XBXT10g009409	slc9a9	Xenbase:XB-GENE-6045417,GeneID:100489978
2	Gene	protein_coding	XBXT10g009407	tenm1	Xenbase:XB-GENE-1010476,GeneID:100493796
2	Gene	protein_coding	XBXT10g009268	diaph2	Xenbase:XB-GENE-6258603,GeneID:100485481
2	Gene	protein_coding	XBXT10g009231	brpf3	Xenbase:XB-GENE-6092087,GeneID:779492
2	Gene	protein_coding	XBXT10g009099	morn1	Xenbase:XB-GENE-6035525,GeneID:100487673
2	Gene	protein_coding	XBXT10g009021	clps	Xenbase:XB-GENE-982642,GeneID:100135140
2	Gene	protein_coding	XBXT10g008996	efna5	Xenbase:XB-GENE-488596,GeneID:549176
2	Gene	protein_coding	XBXT10g008820	dgkb	Xenbase:XB-GENE-5870147,GeneID:100124765
2	Gene	protein_coding	XBXT10g008807	il4r	Xenbase:XB-GENE-482118,GeneID:101732450
2	Gene	protein_coding	XBXT10g008685	clstn2	Xenbase:XB-GENE-958942,GeneID:100493355
2	Gene	protein_coding	XBXT10g008648	dis3l2	Xenbase:XB-GENE-5958094,GeneID:780265
2	Gene	protein_coding	XBXT10g008581	lrfn3	Xenbase:XB-GENE-923381,GeneID:100497711
2	Gene	protein_coding	XBXT10g008187	adamts17	Xenbase:XB-GENE-6460749,GeneID:100380150
2	Gene	protein_coding	XBXT10g008078	sdk2	Xenbase:XB-GENE-990316,GeneID:100485585
2	Gene	protein_coding	XBXT10g008005	gls	Xenbase:XB-GENE-975800,GeneID:100379734
2	Gene	protein_coding	XBXT10g007945	grm8	GeneID:100497088,Xenbase:XB-GENEPAGE-22062955
2	Gene	protein_coding	XBXT10g007824	syt6	Xenbase:XB-GENE-953252,GeneID:100488667
2	Gene	protein_coding	XBXT10g007645	rb1	Xenbase:XB-GENE-1018165,GeneID:100493114
2	Gene	protein_coding	XBXT10g007632	ltbp4	Xenbase:XB-GENE-992148,GeneID:100488208
2	Gene	protein_coding	XBXT10g007120	cdk17	Xenbase:XB-GENE-920552,GeneID:100101773
2	Gene	protein_coding	XBXT10g007114	iqch	Xenbase:XB-GENE-964401,GeneID:100491266
2	Gene	protein_coding	XBXT10g007090	mast4	Xenbase:XB-GENE-6043694,GeneID:100489840
2	Gene	protein_coding	XBXT10g006857	col25a1.2	GeneID:100170495,Xenbase:XB-GENE-5967539
2	Gene	protein_coding	XBXT10g006657	mettl25	Xenbase:XB-GENE-5864940,GeneID:779563
2	Gene	protein_coding	XBXT10g006646	LOC100491248	GeneID:100491248
2	Gene	protein_coding	XBXT10g006628	lrch1	Xenbase:XB-GENE-6033840,GeneID:100492607
2	Gene	protein_coding	XBXT10g006175	traf3	Xenbase:XB-GENE-968262,GeneID:100498216
2	Gene	protein_coding	XBXT10g006066	nipbl	Xenbase:XB-GENE-853274,GeneID:100038237
2	Gene	protein_coding	XBXT10g006028	clic4	Xenbase:XB-GENE-958154,GeneID:493290
2	Gene	protein_coding	XBXT10g006000	fam160a1	Xenbase:XB-GENE-951017,GeneID:100486834
2	Gene	protein_coding	XBXT10g005914	nbeal1	Xenbase:XB-GENE-990549,GeneID:100494980
2	Gene	protein_coding	XBXT10g005676	shank3	Xenbase:XB-GENE-1014028,GeneID:100488068
2	Gene	protein_coding	XBXT10g005501	LOC116409720	GeneID:116409720
2	Gene	protein_coding	XBXT10g005426	LOC116408877	GeneID:116408877
2	Gene	protein_coding	XBXT10g005240	epha5	Xenbase:XB-GENE-988387,GeneID:100488002
2	Gene	protein_coding	XBXT10g005157	cacna1i	Xenbase:XB-GENE-983863,GeneID:100494599
2	Gene	protein_coding	XBXT10g005109	neto1	Xenbase:XB-GENE-1013796,GeneID:100492295
2	Gene	protein_coding	XBXT10g005026	wwox	Xenbase:XB-GENE-5721345,GeneID:100145151
2	Gene	protein_coding	XBXT10g004908	xbg100496955	Xenbase:XB-GENE-22169527,GeneID:100496955
2	Gene	protein_coding	XBXT10g004894	unc80	Xenbase:XB-GENE-5889669,GeneID:779473
2	Gene	protein_coding	XBXT10g004864	znf385b	Xenbase:XB-GENE-1219172,GeneID:100485984
2	Gene	protein_coding	XBXT10g004821	cplx1	Xenbase:XB-GENE-5815523,GeneID:100124828
2	Gene	protein_coding	XBXT10g004706	erlin1	Xenbase:XB-GENE-5794201,GeneID:549646
2	Gene	protein_coding	XBXT10g004693	rbfox3	Xenbase:XB-GENE-976381,GeneID:100496414
2	Gene	protein_coding	XBXT10g004307	spata5l1	Xenbase:XB-GENE-967079,GeneID:780248
2	Gene	protein_coding	XBXT10g004265	tgfbr3	Xenbase:XB-GENE-478196,GeneID:100492271
2	Gene	protein_coding	XBXT10g003979	hs6st3	Xenbase:XB-GENE-987159,GeneID:100486788
2	Gene	protein_coding	XBXT10g003745	LOC100492966	GeneID:100492966
2	Gene	protein_coding	XBXT10g003652	syndig1	Xenbase:XB-GENE-5885684,GeneID:100037916
2	Gene	protein_coding	XBXT10g003422	msi2	GeneID:100038158,Xenbase:XB-GENE-488852
2	Gene	protein_coding	XBXT10g002757	myo18b	Xenbase:XB-GENE-876492,GeneID:100496668
2	Gene	protein_coding	XBXT10g002701	apov1.2	Xenbase:XB-GENE-22065588,GeneID:100485791
2	Gene	protein_coding	XBXT10g002671	usp24	Xenbase:XB-GENE-6035156,GeneID:100497137
2	Gene	protein_coding	XBXT10g002433	frmpd1	Xenbase:XB-GENE-954374,GeneID:101732285
2	Gene	protein_coding	XBXT10g002424	apoc2	GeneID:100488079
2	Gene	protein_coding	XBXT10g002415	adgrb3	GeneID:100486275,Xenbase:XB-GENE-988192
2	Gene	protein_coding	XBXT10g002029	npsr1	Xenbase:XB-GENE-989267,GeneID:100490145
2	Gene	protein_coding	XBXT10g001771	mycbp2	Xenbase:XB-GENE-998752,GeneID:100379925
2	Gene	protein_coding	XBXT10g001706	LOC105947864	GeneID:105947864
2	Gene	protein_coding	XBXT10g001296	pik3c2b	GeneID:100489532
2	Gene	protein_coding	XBXT10g001174	rin1	Xenbase:XB-GENE-493062,GeneID:100495483
2	Gene	protein_coding	XBXT10g000952	tbl1x	Xenbase:XB-GENE-982285,GeneID:100145441
2	Gene	protein_coding	XBXT10g000794	trpm4	Xenbase:XB-GENE-960842,GeneID:100491327
2	Gene	protein_coding	XBXT10g000738	tmem132b	Xenbase:XB-GENE-6037549,GeneID:100489844
2	Gene	protein_coding	XBXT10g000656	gucy2c	Xenbase:XB-GENE-952210,GeneID:100486678
2	Gene	protein_coding	XBXT10g000601	spata5	Xenbase:XB-GENE-6054426,GeneID:100494828
2	Gene	protein_coding	XBXT10g000201	adgrl3	GeneID:100498069
2	Gene	protein_coding	XBXT10g000147	oat	Xenbase:XB-GENE-5969095,GeneID:549690
1	Repeat	tRNA
1	Repeat	rRNA
1	Repeat	SINE/U
1	Repeat	SAT
1	Repeat	Rex1
1	Repeat	Polinton
1	Repeat	PTR_XL
1	Repeat	LTR/ERVL
1	Repeat	LTR/Copia
1	Repeat	LTR
1	Repeat	LINE/RTE-BovB
1	Repeat	LINE/L1-Tx1
1	Repeat	JH12_XL
1	Repeat	DNA/Zisupton
1	Repeat	DNA/TcMar
1	Gene	protein_coding	XBXT10g029495	LOC105948415	GeneID:105948415
1	Gene	protein_coding	XBXT10g029439	LOC116409673	GeneID:116409673
1	Gene	protein_coding	XBXT10g029432	LOC108645187	GeneID:108645187
1	Gene	protein_coding	XBXT10g029398	LOC116407663	GeneID:116407663
1	Gene	lncRNA	XBXT10g029284	LOC108648251	GeneID:108648251
1	Gene	lncRNA	XBXT10g029236	LOC116407966	GeneID:116407966
1	Gene	lncRNA	XBXT10g029005	LOC105946542	GeneID:105946542
1	Gene	lncRNA	XBXT10g028975	LOC108645184	GeneID:108645184
1	Gene	lncRNA	XBXT10g028852	LOC116411499	GeneID:116411499
1	Gene	lncRNA	XBXT10g028789	LOC105948538	GeneID:105948538
1	Gene	lncRNA	XBXT10g028748	LOC116407034	GeneID:116407034
1	Gene	protein_coding	XBXT10g028736	LOC100493418	GeneID:100493418
1	Gene	lncRNA	XBXT10g028672	LOC101731949	GeneID:101731949
1	Gene	lncRNA	XBXT10g028554	LOC105948142	GeneID:105948142
1	Gene	pseudogene	XBXT10g028488	LOC116410957	GeneID:116410957
1	Gene	protein_coding	XBXT10g028343	LOC101733888	GeneID:101733888
1	Gene	protein_coding	XBXT10g028329	LOC101734835	GeneID:101734835
1	Gene	protein_coding	XBXT10g028319	kcne1	GeneID:100486396,Xenbase:XB-GENE-962320
1	Gene	pseudogene	XBXT10g028269	LOC116407320	GeneID:116407320
1	Gene	protein_coding	XBXT10g028245	LOC116406859	GeneID:116406859
1	Gene	protein_coding	XBXT10g028221	LOC116411055	GeneID:116411055
1	Gene	lncRNA	XBXT10g028181	LOC116408765	GeneID:116408765
1	Gene	pseudogene	XBXT10g028123	LOC116409024	GeneID:116409024
1	Gene	protein_coding	XBXT10g028111	LOC101731307	GeneID:101731307
1	Gene	pseudogene	XBXT10g028044	LOC116406852	GeneID:116406852
1	Gene	lncRNA	XBXT10g028035	LOC101734647	GeneID:101734647
1	Gene	lncRNA	XBXT10g027920	LOC105946214	GeneID:105946214
1	Gene	protein_coding	XBXT10g027791	csmd1	GeneID:100491216,Xenbase:XB-GENE-6030644
1	Gene	protein_coding	XBXT10g027743	LOC116406967	GeneID:116406967
1	Gene	lncRNA	XBXT10g027616	LOC116409487	GeneID:116409487
1	Gene	protein_coding	XBXT10g027590	LOC116408633	GeneID:116408633
1	Gene	lncRNA	XBXT10g027432	LOC116410445	GeneID:116410445
1	Gene	protein_coding	XBXT10g027287	LOC101730328	GeneID:101730328
1	Gene	lncRNA	XBXT10g027282	LOC116411709	GeneID:116411709
1	Gene	lncRNA	XBXT10g027243	LOC116408896	GeneID:116408896
1	Gene	lncRNA	XBXT10g027230	LOC116411569	GeneID:116411569
1	Gene	lncRNA	XBXT10g027135	LOC105946523	GeneID:105946523
1	Gene	protein_coding	XBXT10g027120	LOC116408914	GeneID:116408914
1	Gene	lncRNA	XBXT10g027078	LOC100492639	GeneID:100492639
1	Gene	lncRNA	XBXT10g026958	LOC116407007	GeneID:116407007
1	Gene	lncRNA	XBXT10g026875	LOC105946784	GeneID:105946784
1	Gene	lncRNA	XBXT10g026773	LOC116412238	GeneID:116412238
1	Gene	protein_coding	XBXT10g026764	LOC116412415	GeneID:116412415
1	Gene	protein_coding	XBXT10g026640	LOC116409626	GeneID:116409626
1	Gene	lncRNA	XBXT10g026435	LOC105946844	GeneID:105946844
1	Gene	protein_coding	XBXT10g026403	poln	GeneID:101732961,Xenbase:XB-GENE-988834
1	Gene	protein_coding	XBXT10g026163	LOC116410409	GeneID:116410409
1	Gene	lncRNA	XBXT10g026116	LOC101734767	GeneID:101734767
1	Gene	lncRNA	XBXT10g025980	LOC101732040	GeneID:101732040
1	Gene	lncRNA	XBXT10g025855	LOC116412275	GeneID:116412275
1	Gene	lncRNA	XBXT10g025849	LOC116410304	GeneID:116410304
1	Gene	lncRNA	XBXT10g025757	LOC105945456	GeneID:105945456
1	Gene	lncRNA	XBXT10g025683	LOC116409742	GeneID:116409742
1	Gene	lncRNA	XBXT10g025649	LOC105945613	GeneID:105945613
1	Gene	protein_coding	XBXT10g025564	LOC116412128	GeneID:116412128
1	Gene	protein_coding	XBXT10g025524	LOC100490157	GeneID:100490157
1	Gene	protein_coding	XBXT10g025287	LOC101732960	GeneID:101732960
1	Gene	lncRNA	XBXT10g025142	LOC101732760	GeneID:101732760
1	Gene	protein_coding	XBXT10g025076	LOC116410929	GeneID:116410929
1	Gene	lncRNA	XBXT10g024948	LOC116411454	GeneID:116411454
1	Gene	lncRNA	XBXT10g024913	LOC116412312	GeneID:116412312
1	Gene	protein_coding	XBXT10g024719	LOC116409581	GeneID:116409581
1	Gene	protein_coding	XBXT10g024575	LOC116409665	GeneID:116409665
1	Gene	protein_coding	XBXT10g024472	LOC116407512	GeneID:116407512
1	Gene	lncRNA	XBXT10g024403	LOC116410217	GeneID:116410217
1	Gene	tRNA	XBXT10g024391	trnan-guu	GeneID:108648646
1	Gene	lncRNA	XBXT10g024380	LOC100486241	GeneID:100486241
1	Gene	lncRNA	XBXT10g024233	LOC101732801	GeneID:101732801
1	Gene	protein_coding	XBXT10g024174	LOC116408730	GeneID:116408730
1	Gene	tRNA	XBXT10g024169	trnad-guc	GeneID:108645610
1	Gene	protein_coding	XBXT10g024138	LOC116406642	GeneID:116406642
1	Gene	protein_coding	XBXT10g023841	LOC116409635	GeneID:116409635
1	Gene	protein_coding	XBXT10g023612	LOC116409520	GeneID:116409520
1	Gene	protein_coding	XBXT10g023581	LOC116412189	GeneID:116412189
1	Gene	protein_coding	XBXT10g023392	LOC116408387	GeneID:116408387
1	Gene	lncRNA	XBXT10g023388	LOC116407538	GeneID:116407538
1	Gene	lncRNA	XBXT10g023312	LOC101732163	GeneID:101732163
1	Gene	lncRNA	XBXT10g023172	LOC105948228	GeneID:105948228
1	Gene	lncRNA	XBXT10g023132	LOC108644879	GeneID:108644879
1	Gene	lncRNA	XBXT10g023077	LOC108646180	GeneID:108646180
1	Gene	lncRNA	XBXT10g022756	LOC116406881	GeneID:116406881
1	Gene	rRNA	XBXT10g022715	LOC116412586	GeneID:116412586
1	Gene	protein_coding	XBXT10g022654	LOC116408821	GeneID:116408821
1	Gene	protein_coding	XBXT10g022439	LOC105945759	GeneID:105945759
1	Gene	protein_coding	XBXT10g022438	LOC116412338	GeneID:116412338
1	Gene	protein_coding	XBXT10g022398	fam155a	GeneID:100486518,Xenbase:XB-GENE-6032641
1	Gene	protein_coding	XBXT10g022373	LOC116411744	GeneID:116411744
1	Gene	protein_coding	XBXT10g022331	LOC108648074	GeneID:108648074
1	Gene	lncRNA	XBXT10g022268	LOC105948261	GeneID:105948261
1	Gene	protein_coding	XBXT10g022156	LOC101734323	GeneID:101734323
1	Gene	protein_coding	XBXT10g021749	LOC101732841	GeneID:101732841
1	Gene	lncRNA	XBXT10g021686	LOC105946981	GeneID:105946981
1	Gene	lncRNA	XBXT10g021653	LOC101734604	GeneID:101734604
1	Gene	lncRNA	XBXT10g021624	LOC116409737	GeneID:116409737
1	Gene	lncRNA	XBXT10g021591	LOC116407068	GeneID:116407068
1	Gene	lncRNA	XBXT10g021300	LOC105948528	GeneID:105948528
1	Gene	transcribed_pseudogene	XBXT10g021126	LOC100497923	GeneID:100497923
1	Gene	pseudogene	XBXT10g021052	LOC105945811	GeneID:105945811
1	Gene	lncRNA	XBXT10g021040	LOC116410961	GeneID:116410961
1	Gene	lncRNA	XBXT10g021021	LOC108648374	GeneID:108648374
1	Gene	lncRNA	XBXT10g021003	LOC116407016	GeneID:116407016
1	Gene	protein_coding	XBXT10g020699	LOC116408696	GeneID:116408696
1	Gene	lncRNA	XBXT10g020668	LOC116410943	GeneID:116410943
1	Gene	protein_coding	XBXT10g020645	LOC101733413	GeneID:101733413
1	Gene	protein_coding	XBXT10g020543	LOC116406851	GeneID:116406851
1	Gene	pseudogene	XBXT10g020419	LOC101730628	GeneID:101730628
1	Gene	protein_coding	XBXT10g020392	LOC100488739	GeneID:100488739
1	Gene	pseudogene	XBXT10g020364	LOC100497939	GeneID:100497939
1	Gene	protein_coding	XBXT10g020360	efcab7	GeneID:100494954,Xenbase:XB-GENE-5749161
1	Gene	protein_coding	XBXT10g020281	LOC108645372	GeneID:108645372
1	Gene	protein_coding	XBXT10g020121	LOC108644520	GeneID:108644520
1	Gene	protein_coding	XBXT10g020105	LOC116409639	GeneID:116409639
1	Gene	lncRNA	XBXT10g020069	LOC116410354	GeneID:116410354
1	Gene	protein_coding	XBXT10g020021	snd1	Xenbase:XB-GENE-5756796,GeneID:394791
1	Gene	protein_coding	XBXT10g020005	eml5	Xenbase:XB-GENE-1000119,GeneID:100145498
1	Gene	protein_coding	XBXT10g019884	stap2	Xenbase:XB-GENE-1001150,GeneID:100485111
1	Gene	protein_coding	XBXT10g019881	heg1	GeneID:116407838
1	Gene	protein_coding	XBXT10g019815	LOC116410502	GeneID:116410502
1	Gene	protein_coding	XBXT10g019796	dync2h1	Xenbase:XB-GENE-5761969,GeneID:100380107
1	Gene	protein_coding	XBXT10g019794	fbxl17	Xenbase:XB-GENE-986824,GeneID:779844
1	Gene	protein_coding	XBXT10g019781	gse1	GeneID:100379977,Xenbase:XB-GENE-5880740
1	Gene	protein_coding	XBXT10g019777	bms1	Xenbase:XB-GENE-5796193,GeneID:733510
1	Gene	protein_coding	XBXT10g019768	mtr	Xenbase:XB-GENE-1001004,GeneID:100488827
1	Gene	protein_coding	XBXT10g019758	myo6	Xenbase:XB-GENE-1012303,GeneID:493193
1	Gene	protein_coding	XBXT10g019754	anks1b	GeneID:108646221
1	Gene	protein_coding	XBXT10g019742	cisd3	Xenbase:XB-GENE-5954062,GeneID:100127760
1	Gene	protein_coding	XBXT10g019721	eea1	Xenbase:XB-GENE-490092,GeneID:100216061
1	Gene	protein_coding	XBXT10g019691	pms1	Xenbase:XB-GENE-959881,GeneID:548373
1	Gene	protein_coding	XBXT10g019681	srpk2	Xenbase:XB-GENE-990797,GeneID:100124819
1	Gene	protein_coding	XBXT10g019637	plcb1	Xenbase:XB-GENE-6045753,GeneID:780394
1	Gene	protein_coding	XBXT10g019635	scml2	Xenbase:XB-GENE-6043728,GeneID:780057
1	Gene	protein_coding	XBXT10g019617	myom2	Xenbase:XB-GENE-922589,GeneID:100216300
1	Gene	protein_coding	XBXT10g019608	rergl	Xenbase:XB-GENE-6037390,GeneID:100491594
1	Gene	protein_coding	XBXT10g019576	xpr1	Xenbase:XB-GENE-1015946,GeneID:549507
1	Gene	protein_coding	XBXT10g019571	usp7	Xenbase:XB-GENE-946612,GeneID:100124302
1	Gene	protein_coding	XBXT10g019567	pald1	Xenbase:XB-GENE-5740535,GeneID:448380
1	Gene	protein_coding	XBXT10g019560	LOC100489859	GeneID:100489859
1	Gene	protein_coding	XBXT10g019525	cpt1b	Xenbase:XB-GENE-5931920,GeneID:780223
1	Gene	protein_coding	XBXT10g019519	miip	GeneID:101734656
1	Gene	protein_coding	XBXT10g019505	prkd3	Xenbase:XB-GENE-6036037,GeneID:100486348
1	Gene	protein_coding	XBXT10g019466	tiam1	Xenbase:XB-GENE-1006478,GeneID:734013
1	Gene	protein_coding	XBXT10g019455	cacnb4	Xenbase:XB-GENE-1012455,GeneID:100216182
1	Gene	protein_coding	XBXT10g019438	otub2	Xenbase:XB-GENE-950643,GeneID:100124322
1	Gene	protein_coding	XBXT10g019437	rab2b	Xenbase:XB-GENE-920598,GeneID:448102
1	Gene	protein_coding	XBXT10g019434	csrnp1	Xenbase:XB-GENE-941566,GeneID:779916
1	Gene	protein_coding	XBXT10g019388	kcnab1	Xenbase:XB-GENE-950688,GeneID:549740
1	Gene	protein_coding	XBXT10g019386	sez6	Xenbase:XB-GENE-1013132,GeneID:100492556
1	Gene	protein_coding	XBXT10g019383	arhgef11	Xenbase:XB-GENE-992398,GeneID:100489979
1	Gene	protein_coding	XBXT10g019358	LOC100145450	GeneID:100145450
1	Gene	protein_coding	XBXT10g019347	def6	Xenbase:XB-GENE-5796688,GeneID:100498543
1	Gene	protein_coding	XBXT10g019243	pax3	Xenbase:XB-GENE-482740,GeneID:448464
1	Gene	protein_coding	XBXT10g019241	slc4a4	Xenbase:XB-GENE-479125,GeneID:100490445
1	Gene	protein_coding	XBXT10g019233	prodh	Xenbase:XB-GENE-5866533,GeneID:100494891
1	Gene	protein_coding	XBXT10g019218	cep350	Xenbase:XB-GENE-989247,GeneID:100497540
1	Gene	protein_coding	XBXT10g019214	LOC100127659	Xenbase:XB-GENE-5765668,GeneID:100127659
1	Gene	protein_coding	XBXT10g019204	pde8a	Xenbase:XB-GENE-6051349,GeneID:100497070
1	Gene	protein_coding	XBXT10g019201	acot7	Xenbase:XB-GENE-976869,GeneID:779821
1	Gene	protein_coding	XBXT10g019124	dtnb	Xenbase:XB-GENE-979789,GeneID:100496192
1	Gene	protein_coding	XBXT10g019061	serpinb4	Xenbase:XB-GENE-5787878,GeneID:100490314
1	Gene	protein_coding	XBXT10g019043	zmym3	Xenbase:XB-GENE-985878,GeneID:100495745
1	Gene	protein_coding	XBXT10g019028	gtpbp3	Xenbase:XB-GENE-988214,GeneID:100490486
1	Gene	protein_coding	XBXT10g019009	faf1	Xenbase:XB-GENE-940895,GeneID:779467
1	Gene	protein_coding	XBXT10g018995	plekha6	Xenbase:XB-GENE-958530,GeneID:100036696
1	Gene	protein_coding	XBXT10g018970	unc79	Xenbase:XB-GENE-983028,GeneID:100486994
1	Gene	protein_coding	XBXT10g018941	cpt1a	GeneID:100490391
1	Gene	protein_coding	XBXT10g018923	tcf7l2	Xenbase:XB-GENE-485975,GeneID:100101719
1	Gene	protein_coding	XBXT10g018920	tjp3	Xenbase:XB-GENE-995512,GeneID:100127773
1	Gene	protein_coding	XBXT10g018914	niban2	Xenbase:XB-GENE-989691,GeneID:100145245
1	Gene	protein_coding	XBXT10g018901	cadm2	Xenbase:XB-GENE-998536,GeneID:448238
1	Gene	protein_coding	XBXT10g018898	arel1	Xenbase:XB-GENE-5852856,GeneID:496863
1	Gene	protein_coding	XBXT10g018885	clcf1	Xenbase:XB-GENE-494214,GeneID:548821
1	Gene	protein_coding	XBXT10g018873	morc1	Xenbase:XB-GENE-958269,GeneID:100145624
1	Gene	protein_coding	XBXT10g018852	myt1l	Xenbase:XB-GENE-988137,GeneID:100494385
1	Gene	protein_coding	XBXT10g018843	trip11	Xenbase:XB-GENE-5935911,GeneID:448517
1	Gene	protein_coding	XBXT10g018838	dhrs13	Xenbase:XB-GENE-1006231,GeneID:394935
1	Gene	protein_coding	XBXT10g018801	hps5	Xenbase:XB-GENE-5931110,GeneID:100036709
1	Gene	protein_coding	XBXT10g018781	alg6	Xenbase:XB-GENE-998187,GeneID:496948
1	Gene	protein_coding	XBXT10g018779	ndrg4	Xenbase:XB-GENE-941128,GeneID:448335
1	Gene	protein_coding	XBXT10g018764	lgalsl	Xenbase:XB-GENE-957366,GeneID:431677
1	Gene	protein_coding	XBXT10g018750	smoc1	Xenbase:XB-GENE-989094,GeneID:100145733
1	Gene	protein_coding	XBXT10g018728	acaca	Xenbase:XB-GENE-1013637,GeneID:100495654
1	Gene	protein_coding	XBXT10g018719	pla2g4f	Xenbase:XB-GENE-6042177,GeneID:100497525
1	Gene	protein_coding	XBXT10g018709	gzma	Xenbase:XB-GENE-482759,GeneID:100135014
1	Gene	protein_coding	XBXT10g018605	parm1	Xenbase:XB-GENE-22068856,GeneID:100486905
1	Gene	protein_coding	XBXT10g018601	nkain3	Xenbase:XB-GENE-5816251,GeneID:779682
1	Gene	protein_coding	XBXT10g018595	sall1	Xenbase:XB-GENE-491393,GeneID:100036618
1	Gene	protein_coding	XBXT10g018525	cep89	Xenbase:XB-GENE-1003479,GeneID:100494656
1	Gene	protein_coding	XBXT10g018516	ddx60	Xenbase:XB-GENE-6034606,GeneID:100489902
1	Gene	protein_coding	XBXT10g018484	utp3	Xenbase:XB-GENE-989352,GeneID:100145025
1	Gene	protein_coding	XBXT10g018482	epb41l3	Xenbase:XB-GENE-1006073,GeneID:613048
1	Gene	protein_coding	XBXT10g018473	prex2	Xenbase:XB-GENE-6048678,GeneID:100490424
1	Gene	protein_coding	XBXT10g018457	scel	Xenbase:XB-GENE-998743,GeneID:100135239
1	Gene	protein_coding	XBXT10g018454	adh1	Xenbase:XB-GENE-482968,GeneID:496861
1	Gene	protein_coding	XBXT10g018453	eif4b	Xenbase:XB-GENE-988676,GeneID:448618
1	Gene	protein_coding	XBXT10g018441	med13l	Xenbase:XB-GENE-6045769,GeneID:100491622
1	Gene	protein_coding	XBXT10g018424	rnf14.3	Xenbase:XB-GENE-22064491,GeneID:105946807
1	Gene	protein_coding	XBXT10g018423	lrrc40	Xenbase:XB-GENE-968689,GeneID:496765
1	Gene	protein_coding	XBXT10g018400	prr12	Xenbase:XB-GENE-994217,GeneID:100127703
1	Gene	protein_coding	XBXT10g018373	msmb.3	Xenbase:XB-GENE-1018396,GeneID:100125220
1	Gene	protein_coding	XBXT10g018355	zswim7	Xenbase:XB-GENE-5960159,GeneID:101735140
1	Gene	protein_coding	XBXT10g018327	stxbp2	Xenbase:XB-GENE-947644,GeneID:448217
1	Gene	protein_coding	XBXT10g018283	gbp5	GeneID:100145295,Xenbase:XB-GENE-5756296
1	Gene	protein_coding	XBXT10g018242	adgrb1	Xenbase:XB-GENE-985157,GeneID:100492219
1	Gene	protein_coding	XBXT10g018227	nav2	Xenbase:XB-GENE-1008034,GeneID:733744
1	Gene	protein_coding	XBXT10g018215	bfsp1	Xenbase:XB-GENE-980453,GeneID:100487862
1	Gene	protein_coding	XBXT10g018197	LOC116412077	GeneID:116412077
1	Gene	protein_coding	XBXT10g018168	ndst2	Xenbase:XB-GENE-943997,GeneID:100217321
1	Gene	protein_coding	XBXT10g018129	mcm8	Xenbase:XB-GENE-961372,GeneID:779797
1	Gene	protein_coding	XBXT10g018111	LOC100491589	GeneID:100491589
1	Gene	protein_coding	XBXT10g018108	cog5	Xenbase:XB-GENE-950363,GeneID:100498348
1	Gene	protein_coding	XBXT10g018074	vcl	Xenbase:XB-GENE-5759106,GeneID:100036705
1	Gene	protein_coding	XBXT10g018048	blvra	Xenbase:XB-GENE-1007964,GeneID:448743
1	Gene	protein_coding	XBXT10g018012	tyw3	Xenbase:XB-GENE-5729629,GeneID:549182
1	Gene	protein_coding	XBXT10g018009	lztfl1	Xenbase:XB-GENE-974886,GeneID:549786
1	Gene	protein_coding	XBXT10g017961	rtca	Xenbase:XB-GENE-951684,GeneID:100145308
1	Gene	protein_coding	XBXT10g017924	pcdhga11	GeneID:779824,Xenbase:XB-GENE-5929299
1	Gene	protein_coding	XBXT10g017906	stradb	Xenbase:XB-GENE-988544,GeneID:100495317
1	Gene	protein_coding	XBXT10g017902	b4galnt4	Xenbase:XB-GENE-5959064,GeneID:100036642
1	Gene	protein_coding	XBXT10g017897	ints10	Xenbase:XB-GENE-965189,GeneID:100497258
1	Gene	protein_coding	XBXT10g017875	ubiad1	Xenbase:XB-GENE-963273,GeneID:549292
1	Gene	protein_coding	XBXT10g017872	LOC108648126	GeneID:108648126
1	Gene	protein_coding	XBXT10g017777	nbea	Xenbase:XB-GENE-951576,GeneID:100490814
1	Gene	protein_coding	XBXT10g017769	LOC116411534	GeneID:116411534
1	Gene	protein_coding	XBXT10g017763	macrod2	GeneID:101730545,Xenbase:XB-GENE-5865180
1	Gene	protein_coding	XBXT10g017753	gfpt2	Xenbase:XB-GENE-942490,GeneID:550089
1	Gene	protein_coding	XBXT10g017738	nell1	Xenbase:XB-GENE-920228,GeneID:779470
1	Gene	protein_coding	XBXT10g017736	reep6	Xenbase:XB-GENE-974921,GeneID:548805
1	Gene	protein_coding	XBXT10g017672	plekha7	Xenbase:XB-GENE-995196,GeneID:100485457
1	Gene	protein_coding	XBXT10g017665	zswim8	Xenbase:XB-GENE-1217722,GeneID:100144740
1	Gene	protein_coding	XBXT10g017652	fam83a	Xenbase:XB-GENE-947619,GeneID:493409
1	Gene	protein_coding	XBXT10g017650	pygl	Xenbase:XB-GENE-478383,GeneID:779523
1	Gene	protein_coding	XBXT10g017647	zc3h15	Xenbase:XB-GENE-5800360,GeneID:548859
1	Gene	protein_coding	XBXT10g017624	frat1	Xenbase:XB-GENE-487775,GeneID:100491326
1	Gene	protein_coding	XBXT10g017600	ankrd11	Xenbase:XB-GENE-1011277,GeneID:100485818
1	Gene	protein_coding	XBXT10g017590	anapc4	Xenbase:XB-GENE-968789,GeneID:100216159
1	Gene	protein_coding	XBXT10g017589	armc9	Xenbase:XB-GENE-990021,GeneID:100036614
1	Gene	protein_coding	XBXT10g017578	LOC101730422	GeneID:101730422
1	Gene	protein_coding	XBXT10g017540	wdr60	Xenbase:XB-GENE-6050595,GeneID:100496380
1	Gene	protein_coding	XBXT10g017508	atp11c	Xenbase:XB-GENE-976439,GeneID:100498300
1	Gene	protein_coding	XBXT10g017472	klf8	Xenbase:XB-GENE-1021774,GeneID:100144679
1	Gene	protein_coding	XBXT10g017449	ctbp1	Xenbase:XB-GENE-483379,GeneID:493289
1	Gene	protein_coding	XBXT10g017430	arhgef40	Xenbase:XB-GENE-6050452,GeneID:100498627
1	Gene	protein_coding	XBXT10g017429	plxdc2	Xenbase:XB-GENE-856530,GeneID:100494642
1	Gene	protein_coding	XBXT10g017428	rbbp5	Xenbase:XB-GENE-942063,GeneID:595072
1	Gene	protein_coding	XBXT10g017409	msh5	Xenbase:XB-GENE-480355,GeneID:100489595
1	Gene	protein_coding	XBXT10g017382	tspoap1	Xenbase:XB-GENE-5923196,GeneID:100379872
1	Gene	protein_coding	XBXT10g017373	smarca2	Xenbase:XB-GENE-1013843,GeneID:734002
1	Gene	protein_coding	XBXT10g017370	LOC101731292	GeneID:101731292
1	Gene	protein_coding	XBXT10g017365	cltcl1	Xenbase:XB-GENE-22064760,GeneID:100492311
1	Gene	protein_coding	XBXT10g017316	lama2	Xenbase:XB-GENE-953878,GeneID:100497008
1	Gene	protein_coding	XBXT10g017312	dlgap3	GeneID:100127639,Xenbase:XB-GENE-1013367
1	Gene	protein_coding	XBXT10g017294	s1pr4	Xenbase:XB-GENE-988208,GeneID:100490772
1	Gene	protein_coding	XBXT10g017279	fam184b	GeneID:100488800
1	Gene	protein_coding	XBXT10g017246	ndufs8	Xenbase:XB-GENE-945877,GeneID:448777
1	Gene	protein_coding	XBXT10g017229	pipox	Xenbase:XB-GENE-1013122,GeneID:548382
1	Gene	protein_coding	XBXT10g017198	notch4	Xenbase:XB-GENE-22063929,GeneID:100488695
1	Gene	protein_coding	XBXT10g017163	grhl2	Xenbase:XB-GENE-485995,GeneID:496802
1	Gene	protein_coding	XBXT10g017147	lhx5	Xenbase:XB-GENE-490400,GeneID:548836
1	Gene	protein_coding	XBXT10g017138	usp33	Xenbase:XB-GENE-1016674,GeneID:548982
1	Gene	protein_coding	XBXT10g017132	maml3	GeneID:100158633,Xenbase:XB-GENE-5871020
1	Gene	protein_coding	XBXT10g017092	rgma	Xenbase:XB-GENE-876346,GeneID:394653
1	Gene	protein_coding	XBXT10g017072	gpat2	Xenbase:XB-GENE-981972,GeneID:100485671
1	Gene	protein_coding	XBXT10g017069	pmel	Xenbase:XB-GENE-6454505,GeneID:447954
1	Gene	protein_coding	XBXT10g017067	cpne9	Xenbase:XB-GENE-1010572,GeneID:100125077
1	Gene	protein_coding	XBXT10g017033	LOC101732542	GeneID:101732542
1	Gene	protein_coding	XBXT10g017011	cnot1	Xenbase:XB-GENE-1032888,GeneID:100036630
1	Gene	protein_coding	XBXT10g016999	celsr1	Xenbase:XB-GENE-853455,GeneID:100038051
1	Gene	protein_coding	XBXT10g016987	stat2	Xenbase:XB-GENE-985264,GeneID:100170174
1	Gene	protein_coding	XBXT10g016975	tet2	Xenbase:XB-GENE-6031110,GeneID:100380145
1	Gene	protein_coding	XBXT10g016948	elmo1	Xenbase:XB-GENE-1013559,GeneID:100380096
1	Gene	protein_coding	XBXT10g016937	gria3	Xenbase:XB-GENE-1010483,GeneID:100127683
1	Gene	protein_coding	XBXT10g016928	LOC101731222	GeneID:101731222
1	Gene	protein_coding	XBXT10g016911	znf518b	Xenbase:XB-GENE-1021696,GeneID:496876
1	Gene	protein_coding	XBXT10g016888	rad54b	Xenbase:XB-GENE-5839240,GeneID:100158622
1	Gene	protein_coding	XBXT10g016857	psme4	Xenbase:XB-GENE-5841406,GeneID:100379940
1	Gene	protein_coding	XBXT10g016809	nek6	Xenbase:XB-GENE-956751,GeneID:448328
1	Gene	protein_coding	XBXT10g016804	ppil6	Xenbase:XB-GENE-979458,GeneID:100496026
1	Gene	protein_coding	XBXT10g016744	ubb	GeneID:100485835
1	Gene	protein_coding	XBXT10g016717	cdh6	Xenbase:XB-GENE-484592,GeneID:100495587
1	Gene	protein_coding	XBXT10g016695	brinp2	Xenbase:XB-GENE-1217685,GeneID:100141503
1	Gene	protein_coding	XBXT10g016691	tp73	Xenbase:XB-GENE-482857,GeneID:100496308
1	Gene	protein_coding	XBXT10g016654	ascc3	Xenbase:XB-GENE-6095530,GeneID:448036
1	Gene	protein_coding	XBXT10g016652	capn8.5	Xenbase:XB-GENE-22164422,GeneID:100379861
1	Gene	protein_coding	XBXT10g016638	samd9l	Xenbase:XB-GENE-6033820,GeneID:100490592
1	Gene	protein_coding	XBXT10g016629	rap1gds1	Xenbase:XB-GENE-1004455,GeneID:100486041
1	Gene	protein_coding	XBXT10g016584	cpd	Xenbase:XB-GENE-1013552,GeneID:100135269
1	Gene	protein_coding	XBXT10g016570	ppfia2	Xenbase:XB-GENE-6041782,GeneID:100489336
1	Gene	protein_coding	XBXT10g016562	pgpep1l	Xenbase:XB-GENE-940208,GeneID:100497886
1	Gene	protein_coding	XBXT10g016561	LOC105946711	GeneID:105946711
1	Gene	protein_coding	XBXT10g016558	dazap1	Xenbase:XB-GENE-856469,GeneID:448406
1	Gene	protein_coding	XBXT10g016555	LOC100490653	GeneID:100490653
1	Gene	protein_coding	XBXT10g016483	unc5c	Xenbase:XB-GENE-921628,GeneID:100485730
1	Gene	protein_coding	XBXT10g016471	abca9	Xenbase:XB-GENE-6464273,GeneID:100496782
1	Gene	protein_coding	XBXT10g016467	alg14	Xenbase:XB-GENE-983948,GeneID:100379745
1	Gene	protein_coding	XBXT10g016434	efna2	Xenbase:XB-GENE-488616,GeneID:100144647
1	Gene	protein_coding	XBXT10g016424	bicd1	Xenbase:XB-GENE-22068032,GeneID:100493367
1	Gene	protein_coding	XBXT10g016387	cdk14	Xenbase:XB-GENE-943250,GeneID:100125075
1	Gene	protein_coding	XBXT10g016362	baz2b	Xenbase:XB-GENE-964622,GeneID:100151715
1	Gene	protein_coding	XBXT10g016360	c2orf80	Xenbase:XB-GENE-22063938,GeneID:108644442
1	Gene	protein_coding	XBXT10g016247	dock8	Xenbase:XB-GENE-987088,GeneID:100488105
1	Gene	protein_coding	XBXT10g016241	natd1	Xenbase:XB-GENE-6458151,GeneID:493452
1	Gene	protein_coding	XBXT10g016205	ccdc33	Xenbase:XB-GENE-6458384,GeneID:100145192
1	Gene	protein_coding	XBXT10g016191	tlk1	Xenbase:XB-GENE-1002113,GeneID:100144941
1	Gene	protein_coding	XBXT10g016180	LOC100490049	GeneID:100490049
1	Gene	protein_coding	XBXT10g016157	cpne4	Xenbase:XB-GENE-955656,GeneID:100488007
1	Gene	protein_coding	XBXT10g016152	fgf5	Xenbase:XB-GENE-482346,GeneID:100486176
1	Gene	protein_coding	XBXT10g016115	elfn1	Xenbase:XB-GENE-6051278,GeneID:100495697
1	Gene	protein_coding	XBXT10g016099	ap1ar	Xenbase:XB-GENE-5953379,GeneID:496465
1	Gene	protein_coding	XBXT10g016069	eri3	Xenbase:XB-GENE-979940,GeneID:100127672
1	Gene	protein_coding	XBXT10g016030	grm3	Xenbase:XB-GENE-977445,GeneID:100492610
1	Gene	protein_coding	XBXT10g016020	fndc9	GeneID:101734809
1	Gene	protein_coding	XBXT10g016019	diaph3	Xenbase:XB-GENE-868499,GeneID:100145568
1	Gene	protein_coding	XBXT10g016000	tnks	Xenbase:XB-GENE-5828012,GeneID:100497226
1	Gene	protein_coding	XBXT10g015952	brinp3	Xenbase:XB-GENE-985662,GeneID:100491213
1	Gene	protein_coding	XBXT10g015932	slc7a11	Xenbase:XB-GENE-960114,GeneID:100496726
1	Gene	protein_coding	XBXT10g015928	LOC116408695	GeneID:116408695
1	Gene	protein_coding	XBXT10g015880	farp1	Xenbase:XB-GENE-486840,GeneID:100486945
1	Gene	protein_coding	XBXT10g015870	sclt1	Xenbase:XB-GENE-949205,GeneID:100379684
1	Gene	protein_coding	XBXT10g015850	kazald1	Xenbase:XB-GENE-486704,GeneID:100101767
1	Gene	protein_coding	XBXT10g015832	abcf1	Xenbase:XB-GENE-993168,GeneID:100490104
1	Gene	protein_coding	XBXT10g015830	rnf212	GeneID:116408433
1	Gene	protein_coding	XBXT10g015803	lsamp	Xenbase:XB-GENE-5759171,GeneID:100124984
1	Gene	protein_coding	XBXT10g015747	dpp6	Xenbase:XB-GENE-999312,GeneID:100125080
1	Gene	protein_coding	XBXT10g015741	spef2	Xenbase:XB-GENE-5821388,GeneID:100491905
1	Gene	protein_coding	XBXT10g015684	fbxl18	Xenbase:XB-GENE-980052,GeneID:100492578
1	Gene	protein_coding	XBXT10g015674	uggt2	Xenbase:XB-GENE-997034,GeneID:100493790
1	Gene	protein_coding	XBXT10g015654	chac1	Xenbase:XB-GENE-6039063,GeneID:100488268
1	Gene	protein_coding	XBXT10g015629	sema6d	Xenbase:XB-GENE-967070,GeneID:100145190
1	Gene	protein_coding	XBXT10g015618	golga7b	Xenbase:XB-GENE-953998,GeneID:100493768
1	Gene	protein_coding	XBXT10g015566	ep400	Xenbase:XB-GENE-6258767,GeneID:779577
1	Gene	protein_coding	XBXT10g015564	ap3b1	Xenbase:XB-GENE-987208,GeneID:100493180
1	Gene	protein_coding	XBXT10g015538	kif21a	Xenbase:XB-GENE-1010599,GeneID:100485713
1	Gene	protein_coding	XBXT10g015504	lhx1	Xenbase:XB-GENE-482482,GeneID:100101708
1	Gene	protein_coding	XBXT10g015482	gsdme	Xenbase:XB-GENE-983245,GeneID:100486029
1	Gene	protein_coding	XBXT10g015472	elf1	Xenbase:XB-GENE-492875,GeneID:780315
1	Gene	protein_coding	XBXT10g015436	spock3	Xenbase:XB-GENE-983158,GeneID:100124745
1	Gene	protein_coding	XBXT10g015400	syngr3	Xenbase:XB-GENE-949635,GeneID:100489723
1	Gene	protein_coding	XBXT10g015391	LOC101734304	GeneID:101734304
1	Gene	protein_coding	XBXT10g015387	kazn	Xenbase:XB-GENE-1012688,GeneID:100037902
1	Gene	protein_coding	XBXT10g015360	arid1a	Xenbase:XB-GENE-492490,GeneID:100493385
1	Gene	protein_coding	XBXT10g015352	sun2	Xenbase:XB-GENE-983837,GeneID:100494901
1	Gene	protein_coding	XBXT10g015336	gprc5a	Xenbase:XB-GENE-972250,GeneID:100489675
1	Gene	protein_coding	XBXT10g015309	gpr78	Xenbase:XB-GENE-5799776,GeneID:100124742
1	Gene	protein_coding	XBXT10g015308	tnni3k	Xenbase:XB-GENE-953610,GeneID:100495062
1	Gene	protein_coding	XBXT10g015303	cyfip1	Xenbase:XB-GENE-1194389,GeneID:101734874
1	Gene	protein_coding	XBXT10g015279	LOC100486352	GeneID:100486352
1	Gene	protein_coding	XBXT10g015252	gtdc1	Xenbase:XB-GENE-1004420,GeneID:493348
1	Gene	protein_coding	XBXT10g015241	stmn2	Xenbase:XB-GENE-962966,GeneID:448716
1	Gene	protein_coding	XBXT10g015225	LOC116410524	GeneID:116410524
1	Gene	protein_coding	XBXT10g015163	megf11	Xenbase:XB-GENE-6045392,GeneID:100490321
1	Gene	protein_coding	XBXT10g015155	LOC100485014	GeneID:100485014
1	Gene	protein_coding	XBXT10g015147	dmrta1	Xenbase:XB-GENE-984361,GeneID:779901
1	Gene	protein_coding	XBXT10g015106	vsnl1	Xenbase:XB-GENE-952045,GeneID:779779
1	Gene	protein_coding	XBXT10g015102	LOC116410440	GeneID:116410440
1	Gene	protein_coding	XBXT10g015097	LOC116409541	GeneID:116409541
1	Gene	protein_coding	XBXT10g015058	col4a6	Xenbase:XB-GENE-6034568,GeneID:100493153
1	Gene	protein_coding	XBXT10g015056	syt7	Xenbase:XB-GENE-955540,GeneID:780295
1	Gene	protein_coding	XBXT10g015050	chd8	Xenbase:XB-GENE-966847,GeneID:100192376
1	Gene	protein_coding	XBXT10g015026	calr3	Xenbase:XB-GENE-6258823,GeneID:100489027
1	Gene	protein_coding	XBXT10g015000	slc38a6	Xenbase:XB-GENE-1016511,GeneID:493479
1	Gene	protein_coding	XBXT10g014934	klf7	Xenbase:XB-GENE-1012735,GeneID:780396
1	Gene	protein_coding	XBXT10g014908	rasgef1b	Xenbase:XB-GENE-1015760,GeneID:549667
1	Gene	protein_coding	XBXT10g014886	st6gal1	Xenbase:XB-GENE-983202,GeneID:100491268
1	Gene	protein_coding	XBXT10g014873	luzp2	Xenbase:XB-GENE-940667,GeneID:100497382
1	Gene	protein_coding	XBXT10g014869	cdc20b	Xenbase:XB-GENE-1013871,GeneID:100497347
1	Gene	protein_coding	XBXT10g014868	fga	Xenbase:XB-GENE-478771,GeneID:100038060
1	Gene	protein_coding	XBXT10g014853	ryr1	Xenbase:XB-GENE-1013509,GeneID:100495378
1	Gene	protein_coding	XBXT10g014840	pfkfb2	Xenbase:XB-GENE-981174,GeneID:100170160
1	Gene	protein_coding	XBXT10g014830	hmgn3	Xenbase:XB-GENE-482143,GeneID:549130
1	Gene	protein_coding	XBXT10g014826	tnk2	Xenbase:XB-GENE-984470,GeneID:100124754
1	Gene	protein_coding	XBXT10g014818	med14	Xenbase:XB-GENE-982316,GeneID:100379915
1	Gene	protein_coding	XBXT10g014800	dock4	Xenbase:XB-GENE-489778,GeneID:100490130
1	Gene	protein_coding	XBXT10g014797	dzip1	Xenbase:XB-GENE-997055,GeneID:733791
1	Gene	protein_coding	XBXT10g014791	gdf2	Xenbase:XB-GENE-478184,GeneID:100485289
1	Gene	protein_coding	XBXT10g014785	bahd1	Xenbase:XB-GENE-1008672,GeneID:100496335
1	Gene	protein_coding	XBXT10g014767	LOC100492657	GeneID:100492657
1	Gene	protein_coding	XBXT10g014731	ptch1	Xenbase:XB-GENE-488222,GeneID:100492061
1	Gene	protein_coding	XBXT10g014714	cnga3	Xenbase:XB-GENE-948568,GeneID:100494840
1	Gene	protein_coding	XBXT10g014688	bean1	GeneID:100497887
1	Gene	protein_coding	XBXT10g014646	st8sia2	Xenbase:XB-GENE-960442,GeneID:779791
1	Gene	protein_coding	XBXT10g014624	marchf9	Xenbase:XB-GENE-5813114,GeneID:100127869
1	Gene	protein_coding	XBXT10g014598	adamtsl1	Xenbase:XB-GENE-987230,GeneID:100494603
1	Gene	protein_coding	XBXT10g014555	cnn3	Xenbase:XB-GENE-951266,GeneID:394869
1	Gene	protein_coding	XBXT10g014549	slc6a8	Xenbase:XB-GENE-986840,GeneID:100489909
1	Gene	protein_coding	XBXT10g014542	tti1	Xenbase:XB-GENE-5868172,GeneID:100124746
1	Gene	protein_coding	XBXT10g014522	colec10	Xenbase:XB-GENE-945586,GeneID:496663
1	Gene	protein_coding	XBXT10g014493	a2ml1	GeneID:100127688,Xenbase:XB-GENE-5943821
1	Gene	protein_coding	XBXT10g014492	cep128	Xenbase:XB-GENE-5917651,GeneID:100145134
1	Gene	protein_coding	XBXT10g014484	ldlrad4	Xenbase:XB-GENE-953560,GeneID:100491607
1	Gene	protein_coding	XBXT10g014470	ppfia1	Xenbase:XB-GENE-984553,GeneID:100158566
1	Gene	protein_coding	XBXT10g014450	prom2	Xenbase:XB-GENE-853506,GeneID:100485371
1	Gene	protein_coding	XBXT10g014414	LOC100496215	GeneID:100496215
1	Gene	protein_coding	XBXT10g014410	paics.2	Xenbase:XB-GENE-5872994,GeneID:100036662
1	Gene	protein_coding	XBXT10g014376	tmtc3	Xenbase:XB-GENE-5884137,GeneID:100145573
1	Gene	protein_coding	XBXT10g014364	arsh	Xenbase:XB-GENE-6465035,GeneID:100494567
1	Gene	protein_coding	XBXT10g014362	adamts3	Xenbase:XB-GENE-490472,GeneID:100498276
1	Gene	protein_coding	XBXT10g014333	clcn2	Xenbase:XB-GENE-494657,GeneID:100488889
1	Gene	protein_coding	XBXT10g014332	slc25a48	Xenbase:XB-GENE-5770986,GeneID:595080
1	Gene	protein_coding	XBXT10g014319	tmem41a	Xenbase:XB-GENE-988524,GeneID:100492177
1	Gene	protein_coding	XBXT10g014304	sorcs2	Xenbase:XB-GENE-956152,GeneID:100489424
1	Gene	protein_coding	XBXT10g014289	tmprss6	Xenbase:XB-GENE-1011573,GeneID:100489045
1	Gene	protein_coding	XBXT10g014288	plin1	Xenbase:XB-GENE-949442,GeneID:594876
1	Gene	protein_coding	XBXT10g014283	grid1	Xenbase:XB-GENE-990290,GeneID:100125089
1	Gene	protein_coding	XBXT10g014245	topaz1	Xenbase:XB-GENE-5887135,GeneID:100380130
1	Gene	protein_coding	XBXT10g014240	rapgef6	Xenbase:XB-GENE-981546,GeneID:733941
1	Gene	protein_coding	XBXT10g014213	nlk	Xenbase:XB-GENE-483544,GeneID:100144638
1	Gene	protein_coding	XBXT10g014210	thsd4	Xenbase:XB-GENE-6035027,GeneID:100493458
1	Gene	protein_coding	XBXT10g014206	hoxb2	Xenbase:XB-GENE-478525,GeneID:100038155
1	Gene	protein_coding	XBXT10g014200	map1a	Xenbase:XB-GENE-999071,GeneID:100493436
1	Gene	protein_coding	XBXT10g014195	spag16	GeneID:100498138,Xenbase:XB-GENE-949128
1	Gene	protein_coding	XBXT10g014194	ttbk2	Xenbase:XB-GENE-493335,GeneID:780299
1	Gene	protein_coding	XBXT10g014180	nrip1	Xenbase:XB-GENE-968871,GeneID:100037834
1	Gene	protein_coding	XBXT10g014142	huwe1	Xenbase:XB-GENE-957703,GeneID:100126217
1	Gene	protein_coding	XBXT10g014121	kmo	Xenbase:XB-GENE-966665,GeneID:448312
1	Gene	protein_coding	XBXT10g014119	grin2b	Xenbase:XB-GENE-949327,GeneID:100490580
1	Gene	protein_coding	XBXT10g014102	ednra	Xenbase:XB-GENE-1006994,GeneID:779728
1	Gene	protein_coding	XBXT10g014059	cog3	Xenbase:XB-GENE-855843,GeneID:100497861
1	Gene	protein_coding	XBXT10g014019	bak1	GeneID:108645783
1	Gene	protein_coding	XBXT10g014016	LOC100490488	GeneID:100490488
1	Gene	protein_coding	XBXT10g014014	pole2	Xenbase:XB-GENE-973812,GeneID:595029
1	Gene	protein_coding	XBXT10g013989	tmc1	Xenbase:XB-GENE-987055,GeneID:100486683
1	Gene	protein_coding	XBXT10g013973	vac14	Xenbase:XB-GENE-975921,GeneID:100216224
1	Gene	protein_coding	XBXT10g013971	sfxn2	Xenbase:XB-GENE-956699,GeneID:496514
1	Gene	protein_coding	XBXT10g013956	chst8	Xenbase:XB-GENE-987442,GeneID:779984
1	Gene	protein_coding	XBXT10g013906	ntng1	Xenbase:XB-GENE-981283,GeneID:100494090
1	Gene	protein_coding	XBXT10g013894	nav1	Xenbase:XB-GENE-981217,GeneID:100495951
1	Gene	protein_coding	XBXT10g013884	znf277	Xenbase:XB-GENE-854632,GeneID:100145736
1	Gene	protein_coding	XBXT10g013864	slc36a1	Xenbase:XB-GENE-976345,GeneID:100492769
1	Gene	protein_coding	XBXT10g013844	il12rb1	GeneID:100496683
1	Gene	protein_coding	XBXT10g013827	fndc1	Xenbase:XB-GENE-984126,GeneID:100489154
1	Gene	protein_coding	XBXT10g013777	arid1b	Xenbase:XB-GENE-1010354,GeneID:100493908
1	Gene	protein_coding	XBXT10g013744	myo16	Xenbase:XB-GENE-1010948,GeneID:100486369
1	Gene	protein_coding	XBXT10g013735	pstpip1	Xenbase:XB-GENE-960789,GeneID:100379705
1	Gene	protein_coding	XBXT10g013734	pcdh12	Xenbase:XB-GENE-853482,GeneID:101734159
1	Gene	protein_coding	XBXT10g013721	rufy1	Xenbase:XB-GENE-990606,GeneID:100125790
1	Gene	protein_coding	XBXT10g013717	ebf3	Xenbase:XB-GENE-962543,GeneID:100135240
1	Gene	protein_coding	XBXT10g013675	thra	Xenbase:XB-GENE-5966551,GeneID:734136
1	Gene	protein_coding	XBXT10g013669	ntn4	Xenbase:XB-GENE-5823493,GeneID:100379839
1	Gene	protein_coding	XBXT10g013662	fign	Xenbase:XB-GENE-1011106,GeneID:100488151
1	Gene	protein_coding	XBXT10g013630	matr3	Xenbase:XB-GENE-983586,GeneID:448495
1	Gene	protein_coding	XBXT10g013622	cuedc1	Xenbase:XB-GENE-993591,GeneID:548971
1	Gene	protein_coding	XBXT10g013620	trpm3	Xenbase:XB-GENE-6037554,GeneID:100486999
1	Gene	protein_coding	XBXT10g013616	spock2	Xenbase:XB-GENE-1003767,GeneID:100144943
1	Gene	protein_coding	XBXT10g013614	tm9sf2	Xenbase:XB-GENE-953107,GeneID:447968
1	Gene	protein_coding	XBXT10g013586	adamts2	Xenbase:XB-GENE-492342,GeneID:100492431
1	Gene	protein_coding	XBXT10g013577	hs2st1	Xenbase:XB-GENE-5953192,GeneID:100145562
1	Gene	protein_coding	XBXT10g013535	LOC100486481	GeneID:100486481
1	Gene	protein_coding	XBXT10g013524	dock2	Xenbase:XB-GENE-990617,GeneID:100497849
1	Gene	protein_coding	XBXT10g013498	LOC116407959	GeneID:116407959
1	Gene	protein_coding	XBXT10g013484	kiaa1324l	Xenbase:XB-GENE-5954588,GeneID:100379878
1	Gene	protein_coding	XBXT10g013478	gucy1b1	Xenbase:XB-GENE-950986,GeneID:100379900
1	Gene	protein_coding	XBXT10g013476	tenm4	Xenbase:XB-GENE-1013972,GeneID:100124701
1	Gene	protein_coding	XBXT10g013407	shc2	Xenbase:XB-GENE-6073771,GeneID:100487416
1	Gene	protein_coding	XBXT10g013382	gli1	Xenbase:XB-GENE-482644,GeneID:100494064
1	Gene	protein_coding	XBXT10g013372	ift74	Xenbase:XB-GENE-1015038,GeneID:548816
1	Gene	protein_coding	XBXT10g013345	cit	Xenbase:XB-GENE-981097,GeneID:100145758
1	Gene	protein_coding	XBXT10g013291	LOC108646191	GeneID:108646191
1	Gene	protein_coding	XBXT10g013287	snx21	Xenbase:XB-GENE-6455928,GeneID:733824
1	Gene	protein_coding	XBXT10g013269	zan	Xenbase:XB-GENE-6462416,GeneID:100497422
1	Gene	protein_coding	XBXT10g013241	adssl1	Xenbase:XB-GENE-5758191,GeneID:448339
1	Gene	protein_coding	XBXT10g013233	gsc	Xenbase:XB-GENE-486771,GeneID:549458
1	Gene	protein_coding	XBXT10g013231	mamdc2	Xenbase:XB-GENE-482693,GeneID:780302
1	Gene	protein_coding	XBXT10g013180	tnnc2	Xenbase:XB-GENE-480259,GeneID:394554
1	Gene	protein_coding	XBXT10g013178	LOC100489731	GeneID:100489731
1	Gene	protein_coding	XBXT10g013146	tspan8	Xenbase:XB-GENE-1016291,GeneID:496915
1	Gene	protein_coding	XBXT10g013111	foxp1	Xenbase:XB-GENE-961745,GeneID:779651
1	Gene	protein_coding	XBXT10g013096	sorbs1	Xenbase:XB-GENE-6051038,GeneID:100380148
1	Gene	protein_coding	XBXT10g013095	sf3b1	Xenbase:XB-GENE-959867,GeneID:100127558
1	Gene	protein_coding	XBXT10g013087	alk	Xenbase:XB-GENE-490262,GeneID:100495071
1	Gene	protein_coding	XBXT10g013067	smad9	Xenbase:XB-GENE-484686,GeneID:493210
1	Gene	protein_coding	XBXT10g013025	taf1	Xenbase:XB-GENE-952372,GeneID:100496377
1	Gene	protein_coding	XBXT10g013012	pde3a	GeneID:101730602
1	Gene	protein_coding	XBXT10g013011	LOC116406940	GeneID:116406940
1	Gene	protein_coding	XBXT10g013002	ncapg2	Xenbase:XB-GENE-1002744,GeneID:100495586
1	Gene	protein_coding	XBXT10g012997	eipr1	Xenbase:XB-GENE-953865,GeneID:496745
1	Gene	protein_coding	XBXT10g012991	ero1b	Xenbase:XB-GENE-987516,GeneID:100038254
1	Gene	protein_coding	XBXT10g012977	aars1	Xenbase:XB-GENE-963523,GeneID:100492308
1	Gene	protein_coding	XBXT10g012967	acan	Xenbase:XB-GENE-921494,GeneID:100491091
1	Gene	protein_coding	XBXT10g012966	gcc2	Xenbase:XB-GENE-5886610,GeneID:100158612
1	Gene	protein_coding	XBXT10g012953	ano10	Xenbase:XB-GENE-955754,GeneID:100487513
1	Gene	protein_coding	XBXT10g012917	raph1	Xenbase:XB-GENE-5933838,GeneID:100491727
1	Gene	protein_coding	XBXT10g012869	brsk1	Xenbase:XB-GENE-1013495,GeneID:100491623
1	Gene	protein_coding	XBXT10g012849	col4a1	Xenbase:XB-GENE-6451485,GeneID:100124870
1	Gene	protein_coding	XBXT10g012779	adgrv1	Xenbase:XB-GENE-1010012,GeneID:100485656
1	Gene	protein_coding	XBXT10g012773	bmpr1b	Xenbase:XB-GENE-483455,GeneID:780089
1	Gene	protein_coding	XBXT10g012762	gpatch1	Xenbase:XB-GENE-953282,GeneID:733839
1	Gene	protein_coding	XBXT10g012761	LOC116412048	GeneID:116412048
1	Gene	protein_coding	XBXT10g012760	auh	Xenbase:XB-GENE-963000,GeneID:548406
1	Gene	protein_coding	XBXT10g012759	mocos	Xenbase:XB-GENE-13579780,GeneID:100490959
1	Gene	protein_coding	XBXT10g012741	trak2	Xenbase:XB-GENE-482545,GeneID:100038198
1	Gene	protein_coding	XBXT10g012713	pus7l	Xenbase:XB-GENE-999746,GeneID:100127797
1	Gene	protein_coding	XBXT10g012707	smchd1	Xenbase:XB-GENE-968672,GeneID:100380032
1	Gene	protein_coding	XBXT10g012676	stk24	Xenbase:XB-GENE-987144,GeneID:100170450
1	Gene	protein_coding	XBXT10g012629	mapk11	Xenbase:XB-GENE-484602,GeneID:100101766
1	Gene	protein_coding	XBXT10g012580	LOC101732037	GeneID:101732037
1	Gene	protein_coding	XBXT10g012573	aff2	Xenbase:XB-GENE-952102,GeneID:100487096
1	Gene	protein_coding	XBXT10g012534	jazf1	Xenbase:XB-GENE-950886,GeneID:100496608
1	Gene	protein_coding	XBXT10g012513	nr3c2	Xenbase:XB-GENE-483085,GeneID:100487449
1	Gene	protein_coding	XBXT10g012500	hadh	Xenbase:XB-GENE-1007278,GeneID:496484
1	Gene	protein_coding	XBXT10g012488	epn1	Xenbase:XB-GENE-1006332,GeneID:100216083
1	Gene	protein_coding	XBXT10g012463	slc44a5	Xenbase:XB-GENE-987953,GeneID:100145179
1	Gene	protein_coding	XBXT10g012433	fnip1	Xenbase:XB-GENE-6040829,GeneID:100487500
1	Gene	protein_coding	XBXT10g012408	fyn	Xenbase:XB-GENE-6053489,GeneID:100488004
1	Gene	protein_coding	XBXT10g012406	igsf9b	Xenbase:XB-GENE-5887265,GeneID:100379858
1	Gene	protein_coding	XBXT10g012286	rgs5	Xenbase:XB-GENE-971917,GeneID:780219
1	Gene	protein_coding	XBXT10g012260	kiaa1671	Xenbase:XB-GENE-5870967,GeneID:100379851
1	Gene	protein_coding	XBXT10g012234	tmem144	Xenbase:XB-GENE-966057,GeneID:100135165
1	Gene	protein_coding	XBXT10g012214	atp2c1	Xenbase:XB-GENE-968174,GeneID:100487845
1	Gene	protein_coding	XBXT10g012189	cacna1e	Xenbase:XB-GENE-1012852,GeneID:100488514
1	Gene	protein_coding	XBXT10g012188	znf346	Xenbase:XB-GENE-967544,GeneID:100135716
1	Gene	protein_coding	XBXT10g012179	ltk	Xenbase:XB-GENE-22068681,GeneID:100498306
1	Gene	protein_coding	XBXT10g012171	acap2	Xenbase:XB-GENE-990716,GeneID:100497437
1	Gene	protein_coding	XBXT10g012089	wdfy4	Xenbase:XB-GENE-6037700,GeneID:100494290
1	Gene	protein_coding	XBXT10g012083	grik5	Xenbase:XB-GENE-953974,GeneID:100497490
1	Gene	protein_coding	XBXT10g012050	rap1gap2	Xenbase:XB-GENE-6050621,GeneID:100495015
1	Gene	protein_coding	XBXT10g012043	syne2	Xenbase:XB-GENE-492351,GeneID:100216251
1	Gene	protein_coding	XBXT10g012036	megf6	Xenbase:XB-GENE-6048037,GeneID:100497257
1	Gene	protein_coding	XBXT10g012010	fto	Xenbase:XB-GENE-972564,GeneID:550027
1	Gene	protein_coding	XBXT10g011995	tulp1	Xenbase:XB-GENE-5732938,GeneID:549236
1	Gene	protein_coding	XBXT10g011992	ryr3	Xenbase:XB-GENE-949980,GeneID:101731188
1	Gene	protein_coding	XBXT10g011949	r3hdm2	Xenbase:XB-GENE-993138,GeneID:100170562
1	Gene	protein_coding	XBXT10g011935	stard8	Xenbase:XB-GENE-992346,GeneID:100494346
1	Gene	protein_coding	XBXT10g011931	gbp1	Xenbase:XB-GENE-6045650,GeneID:549527
1	Gene	protein_coding	XBXT10g011930	fndc3b	Xenbase:XB-GENE-948478,GeneID:100497620
1	Gene	protein_coding	XBXT10g011921	cth	Xenbase:XB-GENE-5784449,GeneID:394634
1	Gene	protein_coding	XBXT10g011866	nuggc	Xenbase:XB-GENE-22064975,GeneID:100494523
1	Gene	protein_coding	XBXT10g011859	LOC100489174	GeneID:100489174
1	Gene	protein_coding	XBXT10g011805	ralgapa1	Xenbase:XB-GENE-952855,GeneID:779926
1	Gene	protein_coding	XBXT10g011783	prkx	Xenbase:XB-GENE-6046135,GeneID:100494406
1	Gene	protein_coding	XBXT10g011740	LOC100144954	GeneID:100144954
1	Gene	protein_coding	XBXT10g011722	igdcc4	Xenbase:XB-GENE-991425,GeneID:100488057
1	Gene	protein_coding	XBXT10g011709	vta1	Xenbase:XB-GENE-984112,GeneID:493470
1	Gene	protein_coding	XBXT10g011704	krt62	Xenbase:XB-GENE-920459,GeneID:100489468
1	Gene	protein_coding	XBXT10g011685	suco	Xenbase:XB-GENE-965479,GeneID:100380027
1	Gene	protein_coding	XBXT10g011668	syt1	Xenbase:XB-GENE-5752629,GeneID:100037879
1	Gene	protein_coding	XBXT10g011655	zfp36l2	Xenbase:XB-GENE-971012,GeneID:100125029
1	Gene	protein_coding	XBXT10g011625	fras1	Xenbase:XB-GENE-478807,GeneID:100487299
1	Gene	protein_coding	XBXT10g011615	hsp90aa1.2	Xenbase:XB-GENE-920475,GeneID:780222
1	Gene	protein_coding	XBXT10g011612	inf2	Xenbase:XB-GENE-5862185,GeneID:780046
1	Gene	protein_coding	XBXT10g011603	lrba	Xenbase:XB-GENE-951020,GeneID:734030
1	Gene	protein_coding	XBXT10g011595	ripor2	Xenbase:XB-GENE-5965443,GeneID:100170496
1	Gene	protein_coding	XBXT10g011593	fsip1	Xenbase:XB-GENE-6458325,GeneID:100145648
1	Gene	protein_coding	XBXT10g011587	LOC100497990	GeneID:100497990
1	Gene	protein_coding	XBXT10g011569	irf9	Xenbase:XB-GENE-992441,GeneID:100487158
1	Gene	protein_coding	XBXT10g011519	tk2	Xenbase:XB-GENE-983640,GeneID:549642
1	Gene	protein_coding	XBXT10g011491	unc93b1	Xenbase:XB-GENE-492943,GeneID:100101743
1	Gene	protein_coding	XBXT10g011483	cacna1a	Xenbase:XB-GENE-1013831,GeneID:100492135
1	Gene	protein_coding	XBXT10g011480	LOC116407822	GeneID:116407822
1	Gene	protein_coding	XBXT10g011468	serinc4	Xenbase:XB-GENE-6065301,GeneID:100492591
1	Gene	protein_coding	XBXT10g011428	c1ql1	Xenbase:XB-GENE-962848,GeneID:496901
1	Gene	protein_coding	XBXT10g011419	asic2	GeneID:100492214,Xenbase:XB-GENE-6033380
1	Gene	protein_coding	XBXT10g011329	ankrd46	Xenbase:XB-GENE-853623,GeneID:100101770
1	Gene	protein_coding	XBXT10g011279	dpep2	Xenbase:XB-GENE-6073530,GeneID:100487272
1	Gene	protein_coding	XBXT10g011254	smpx	Xenbase:XB-GENE-490115,GeneID:779706
1	Gene	protein_coding	XBXT10g011233	rps6ka3	Xenbase:XB-GENE-480947,GeneID:100496161
1	Gene	protein_coding	XBXT10g011194	sgo1	Xenbase:XB-GENE-940795,GeneID:100135357
1	Gene	protein_coding	XBXT10g011184	hfm1	Xenbase:XB-GENE-5894880,GeneID:779837
1	Gene	protein_coding	XBXT10g011183	grin3a	Xenbase:XB-GENE-6033176,GeneID:100486849
1	Gene	protein_coding	XBXT10g011128	samd12	Xenbase:XB-GENE-6073780,GeneID:100489280
1	Gene	protein_coding	XBXT10g011101	mrps5	Xenbase:XB-GENE-947185,GeneID:100494239
1	Gene	protein_coding	XBXT10g011098	ankrd55	Xenbase:XB-GENE-1013726,GeneID:780326
1	Gene	protein_coding	XBXT10g011092	adora3.3	Xenbase:XB-GENE-22169677,GeneID:101734629
1	Gene	protein_coding	XBXT10g011087	tfpi2	Xenbase:XB-GENE-1002090,GeneID:548483
1	Gene	protein_coding	XBXT10g011056	LOC100487362	GeneID:100487362
1	Gene	protein_coding	XBXT10g011050	LOC100495222	GeneID:100495222
1	Gene	protein_coding	XBXT10g011002	clec16a	Xenbase:XB-GENE-1018324,GeneID:100488730
1	Gene	protein_coding	XBXT10g010995	arhgef38	Xenbase:XB-GENE-952283,GeneID:100488778
1	Gene	protein_coding	XBXT10g010974	gnl2	Xenbase:XB-GENE-946916,GeneID:407944
1	Gene	protein_coding	XBXT10g010954	LOC100486901	GeneID:100486901
1	Gene	protein_coding	XBXT10g010919	cfap47	Xenbase:XB-GENE-1000867,GeneID:100496417
1	Gene	protein_coding	XBXT10g010918	zc3h12a	Xenbase:XB-GENE-1219176,GeneID:100498589
1	Gene	protein_coding	XBXT10g010880	antxrl	Xenbase:XB-GENE-994785,GeneID:100498011
1	Gene	protein_coding	XBXT10g010873	gabarapl1	Xenbase:XB-GENE-946688,GeneID:595040
1	Gene	protein_coding	XBXT10g010849	dach2	GeneID:100101662,Xenbase:XB-GENE-876613
1	Gene	protein_coding	XBXT10g010807	cdh16	Xenbase:XB-GENE-940006,GeneID:100125782
1	Gene	protein_coding	XBXT10g010794	smim15	Xenbase:XB-GENE-1015137,GeneID:100329175
1	Gene	protein_coding	XBXT10g010776	abcc1	Xenbase:XB-GENE-960171,GeneID:100145582
1	Gene	protein_coding	XBXT10g010741	prc1	Xenbase:XB-GENE-963901,GeneID:100216075
1	Gene	protein_coding	XBXT10g010735	bcl11a	Xenbase:XB-GENE-486641,GeneID:780114
1	Gene	protein_coding	XBXT10g010716	ripk1	Xenbase:XB-GENE-1012365,GeneID:779958
1	Gene	protein_coding	XBXT10g010715	recql5	Xenbase:XB-GENE-958080,GeneID:100216093
1	Gene	protein_coding	XBXT10g010693	lrfn1.1	Xenbase:XB-GENE-6045969,GeneID:100487064
1	Gene	protein_coding	XBXT10g010679	syngap1	Xenbase:XB-GENE-487270,GeneID:100038210
1	Gene	protein_coding	XBXT10g010645	rtf1	Xenbase:XB-GENE-993328,GeneID:448631
1	Gene	protein_coding	XBXT10g010637	ctdp1	Xenbase:XB-GENE-479716,GeneID:549776
1	Gene	protein_coding	XBXT10g010612	cpeb2	Xenbase:XB-GENE-961735,GeneID:100492019
1	Gene	protein_coding	XBXT10g010604	LOC100488322	GeneID:100488322
1	Gene	protein_coding	XBXT10g010596	sgsm2	Xenbase:XB-GENE-6050632,GeneID:100494226
1	Gene	protein_coding	XBXT10g010588	ramp2	Xenbase:XB-GENE-22069057,GeneID:100493703
1	Gene	protein_coding	XBXT10g010556	zswim5	Xenbase:XB-GENE-975856,GeneID:100036685
1	Gene	protein_coding	XBXT10g010546	arhgap29	Xenbase:XB-GENE-964890,GeneID:100170512
1	Gene	protein_coding	XBXT10g010478	sgip1	Xenbase:XB-GENE-6076882,GeneID:100485362
1	Gene	protein_coding	XBXT10g010471	taf3	Xenbase:XB-GENE-940280,GeneID:447984
1	Gene	protein_coding	XBXT10g010441	hoxc9	Xenbase:XB-GENE-482330,GeneID:550010
1	Gene	protein_coding	XBXT10g010429	trpc4ap	Xenbase:XB-GENE-964343,GeneID:100145210
1	Gene	protein_coding	XBXT10g010417	tm6sf1	Xenbase:XB-GENE-958245,GeneID:780287
1	Gene	protein_coding	XBXT10g010415	eef2kmt	Xenbase:XB-GENE-5959443,GeneID:100498267
1	Gene	protein_coding	XBXT10g010409	rras	Xenbase:XB-GENE-493188,GeneID:100135709
1	Gene	protein_coding	XBXT10g010405	cask	Xenbase:XB-GENE-1014725,GeneID:548958
1	Gene	protein_coding	XBXT10g010388	thrb	Xenbase:XB-GENE-6070709,GeneID:734147
1	Gene	protein_coding	XBXT10g010383	meis1	Xenbase:XB-GENE-479439,GeneID:100488182
1	Gene	protein_coding	XBXT10g010369	c9h7orf50	GeneID:100493126
1	Gene	protein_coding	XBXT10g010334	uhrf1bp1	Xenbase:XB-GENE-920777,GeneID:549175
1	Gene	protein_coding	XBXT10g010289	fam83b	Xenbase:XB-GENE-6041422,GeneID:100495584
1	Gene	protein_coding	XBXT10g010286	papln	Xenbase:XB-GENE-855687,GeneID:100489537
1	Gene	protein_coding	XBXT10g010280	LOC100489149	GeneID:100489149
1	Gene	protein_coding	XBXT10g010256	cep78	Xenbase:XB-GENE-5884411,GeneID:100037836
1	Gene	protein_coding	XBXT10g010242	pura	Xenbase:XB-GENE-971657,GeneID:100135162
1	Gene	protein_coding	XBXT10g010197	epha6	GeneID:100495504,Xenbase:XB-GENE-6032564
1	Gene	protein_coding	XBXT10g010195	cyth3	Xenbase:XB-GENE-941327,GeneID:780343
1	Gene	protein_coding	XBXT10g010183	mei4	Xenbase:XB-GENE-953766,GeneID:100496694
1	Gene	protein_coding	XBXT10g010145	prom1	Xenbase:XB-GENE-853793,GeneID:100036621
1	Gene	protein_coding	XBXT10g010141	scin	Xenbase:XB-GENE-957027,GeneID:100495760
1	Gene	protein_coding	XBXT10g010122	nucb1	GeneID:407884,Xenbase:XB-GENE-478104
1	Gene	protein_coding	XBXT10g010119	LOC100496389	GeneID:100496389
1	Gene	protein_coding	XBXT10g010115	lrit2	Xenbase:XB-GENE-923281,GeneID:100497156
1	Gene	protein_coding	XBXT10g010024	LOC733928	Xenbase:XB-GENE-5799682,GeneID:733928
1	Gene	protein_coding	XBXT10g010007	impg1	Xenbase:XB-GENE-6467240,GeneID:100496539
1	Gene	protein_coding	XBXT10g009987	LOC100498398	GeneID:100498398
1	Gene	protein_coding	XBXT10g009924	chsy3	GeneID:100494038,Xenbase:XB-GENE-980444
1	Gene	protein_coding	XBXT10g009901	nrdc	Xenbase:XB-GENE-970569,GeneID:100489182
1	Gene	protein_coding	XBXT10g009894	nav3	Xenbase:XB-GENE-6044394,GeneID:100486471
1	Gene	protein_coding	XBXT10g009882	cox7c	Xenbase:XB-GENE-965101,GeneID:100329161
1	Gene	protein_coding	XBXT10g009852	atp8b3	Xenbase:XB-GENE-992174,GeneID:100490666
1	Gene	protein_coding	XBXT10g009847	crhr1.1	Xenbase:XB-GENE-966548,GeneID:496451
1	Gene	protein_coding	XBXT10g009819	foxn1	Xenbase:XB-GENE-954872,GeneID:100485276
1	Gene	protein_coding	XBXT10g009813	osbpl6	Xenbase:XB-GENE-987246,GeneID:734134
1	Gene	protein_coding	XBXT10g009810	nemf	Xenbase:XB-GENE-5772016,GeneID:100497173
1	Gene	protein_coding	XBXT10g009775	bcl6	Xenbase:XB-GENE-984479,GeneID:100126063
1	Gene	protein_coding	XBXT10g009736	epb41l2	Xenbase:XB-GENE-988171,GeneID:100379759
1	Gene	protein_coding	XBXT10g009718	dgkh	Xenbase:XB-GENE-955943,GeneID:100486581
1	Gene	protein_coding	XBXT10g009716	nf1	Xenbase:XB-GENE-488024,GeneID:100493879
1	Gene	protein_coding	XBXT10g009715	tead4	Xenbase:XB-GENE-956369,GeneID:100144667
1	Gene	protein_coding	XBXT10g009689	ajap1	Xenbase:XB-GENE-990276,GeneID:779816
1	Gene	protein_coding	XBXT10g009678	senp1	Xenbase:XB-GENE-1014921,GeneID:100485161
1	Gene	protein_coding	XBXT10g009610	slc22a16	Xenbase:XB-GENE-961385,GeneID:100488673
1	Gene	protein_coding	XBXT10g009603	rtn4r	Xenbase:XB-GENE-6065292,GeneID:100485966
1	Gene	protein_coding	XBXT10g009562	epdr1	Xenbase:XB-GENE-946605,GeneID:100492131
1	Gene	protein_coding	XBXT10g009547	pyroxd2	Xenbase:XB-GENE-5957023,GeneID:100495018
1	Gene	protein_coding	XBXT10g009502	ubac2	Xenbase:XB-GENE-953099,GeneID:100337649
1	Gene	protein_coding	XBXT10g009480	myrip	Xenbase:XB-GENE-956200,GeneID:100490150
1	Gene	protein_coding	XBXT10g009471	mast1	Xenbase:XB-GENE-1006519,GeneID:100497439
1	Gene	protein_coding	XBXT10g009469	trhr3	Xenbase:XB-GENE-6492473,GeneID:100489565
1	Gene	protein_coding	XBXT10g009459	gabrg2	Xenbase:XB-GENE-5949005,GeneID:779514
1	Gene	protein_coding	XBXT10g009435	igf1	Xenbase:XB-GENE-480239,GeneID:100486334
1	Gene	protein_coding	XBXT10g009358	LOC100145328	GeneID:100145328
1	Gene	protein_coding	XBXT10g009310	pak4	Xenbase:XB-GENE-1013749,GeneID:100036644
1	Gene	protein_coding	XBXT10g009279	b3gat1l	Xenbase:XB-GENE-5956386,GeneID:594896
1	Gene	protein_coding	XBXT10g009277	dnah3	Xenbase:XB-GENE-854566,GeneID:100490919
1	Gene	protein_coding	XBXT10g009275	tfap2e	Xenbase:XB-GENE-876803,GeneID:100170172
1	Gene	protein_coding	XBXT10g009246	pcdh17	Xenbase:XB-GENE-480220,GeneID:100485388
1	Gene	protein_coding	XBXT10g009227	aplp2	Xenbase:XB-GENE-5894468,GeneID:100380132
1	Gene	protein_coding	XBXT10g009221	sik2	Xenbase:XB-GENE-950070,GeneID:100125196
1	Gene	protein_coding	XBXT10g009205	fut8	Xenbase:XB-GENE-954943,GeneID:407913
1	Gene	protein_coding	XBXT10g009201	fam189a1	GeneID:779825,Xenbase:XB-GENE-5873424
1	Gene	protein_coding	XBXT10g009184	arhgef9	Xenbase:XB-GENE-980550,GeneID:100125033
1	Gene	protein_coding	XBXT10g009164	LOC100492420	GeneID:100492420
1	Gene	protein_coding	XBXT10g009154	kank4	Xenbase:XB-GENE-980242,GeneID:779494
1	Gene	protein_coding	XBXT10g009131	LOC101732374	GeneID:101732374
1	Gene	protein_coding	XBXT10g009102	gmps	Xenbase:XB-GENE-950696,GeneID:100494801
1	Gene	protein_coding	XBXT10g009094	btbd1	Xenbase:XB-GENE-969035,GeneID:100170424
1	Gene	protein_coding	XBXT10g009045	celf4	Xenbase:XB-GENE-5873699,GeneID:779831
1	Gene	protein_coding	XBXT10g009038	atg16l1	Xenbase:XB-GENE-1011170,GeneID:550097
1	Gene	protein_coding	XBXT10g009026	hdac9	Xenbase:XB-GENE-488739,GeneID:100493483
1	Gene	protein_coding	XBXT10g008980	itga11	Xenbase:XB-GENE-483822,GeneID:100489152
1	Gene	protein_coding	XBXT10g008957	fhod3	Xenbase:XB-GENE-6072905,GeneID:100491411
1	Gene	protein_coding	XBXT10g008921	htr2a	Xenbase:XB-GENE-986221,GeneID:100492782
1	Gene	protein_coding	XBXT10g008920	cdx1	Xenbase:XB-GENE-485396,GeneID:395055
1	Gene	protein_coding	XBXT10g008916	kcnk3	GeneID:116410805
1	Gene	protein_coding	XBXT10g008904	stard13	GeneID:734093,Xenbase:XB-GENE-478898
1	Gene	protein_coding	XBXT10g008899	eif4g1	Xenbase:XB-GENE-986249,GeneID:100380114
1	Gene	protein_coding	XBXT10g008889	insl5	Xenbase:XB-GENE-486660,GeneID:101732987
1	Gene	protein_coding	XBXT10g008877	tmeff1	Xenbase:XB-GENE-876375,GeneID:100101772
1	Gene	protein_coding	XBXT10g008859	pgm5	Xenbase:XB-GENE-953082,GeneID:100170455
1	Gene	protein_coding	XBXT10g008834	sdccag8	Xenbase:XB-GENE-953338,GeneID:100145006
1	Gene	protein_coding	XBXT10g008830	bnc2	Xenbase:XB-GENE-953157,GeneID:100494907
1	Gene	protein_coding	XBXT10g008825	atp8a2	Xenbase:XB-GENE-6036032,GeneID:101730757
1	Gene	protein_coding	XBXT10g008810	setd3	Xenbase:XB-GENE-1016707,GeneID:549331
1	Gene	protein_coding	XBXT10g008736	arl3	Xenbase:XB-GENE-956688,GeneID:100492073
1	Gene	protein_coding	XBXT10g008695	cebpz	Xenbase:XB-GENE-853892,GeneID:100151708
1	Gene	protein_coding	XBXT10g008692	pde4c	GeneID:100380081,Xenbase:XB-GENE-1002336
1	Gene	protein_coding	XBXT10g008682	col19a1	Xenbase:XB-GENE-6050958,GeneID:100488633
1	Gene	protein_coding	XBXT10g008618	spata17	Xenbase:XB-GENE-987841,GeneID:100490367
1	Gene	protein_coding	XBXT10g008563	dpf1	Xenbase:XB-GENE-922864,GeneID:100036731
1	Gene	protein_coding	XBXT10g008549	ank3	Xenbase:XB-GENE-989433,GeneID:100216211
1	Gene	protein_coding	XBXT10g008518	snca	Xenbase:XB-GENE-1014191,GeneID:100038302
1	Gene	protein_coding	XBXT10g008516	gfi1	Xenbase:XB-GENE-960553,GeneID:100491774
1	Gene	protein_coding	XBXT10g008508	st6gal2	Xenbase:XB-GENE-990439,GeneID:407846
1	Gene	protein_coding	XBXT10g008483	LOC100489901	GeneID:100489901
1	Gene	protein_coding	XBXT10g008482	dipk1a	Xenbase:XB-GENE-951303,GeneID:100038264
1	Gene	protein_coding	XBXT10g008461	nkx2-2	Xenbase:XB-GENE-482219,GeneID:100038077
1	Gene	protein_coding	XBXT10g008394	efl1	Xenbase:XB-GENE-5894854,GeneID:100492738
1	Gene	protein_coding	XBXT10g008372	kcnt2	Xenbase:XB-GENE-6042495,GeneID:100491762
1	Gene	protein_coding	XBXT10g008343	hmcn1	Xenbase:XB-GENE-6258572,GeneID:100135378
1	Gene	protein_coding	XBXT10g008322	grik3	Xenbase:XB-GENE-6050069,GeneID:100498426
1	Gene	protein_coding	XBXT10g008272	abca12	GeneID:101731410,Xenbase:XB-GENE-6041943
1	Gene	protein_coding	XBXT10g008255	frrs1l	Xenbase:XB-GENE-6257538,GeneID:100490518
1	Gene	protein_coding	XBXT10g008204	mad1l1	Xenbase:XB-GENE-6258053,GeneID:448774
1	Gene	protein_coding	XBXT10g008175	robo4	Xenbase:XB-GENE-955396,GeneID:100493397
1	Gene	protein_coding	XBXT10g008162	pde11a	Xenbase:XB-GENE-5999893,GeneID:100379882
1	Gene	protein_coding	XBXT10g008158	nup107	Xenbase:XB-GENE-1006597,GeneID:100492962
1	Gene	protein_coding	XBXT10g008155	gad2	Xenbase:XB-GENE-976598,GeneID:100493806
1	Gene	protein_coding	XBXT10g008131	dnmt1	Xenbase:XB-GENE-965562,GeneID:100151716
1	Gene	protein_coding	XBXT10g008123	frmpd3	Xenbase:XB-GENE-994486,GeneID:100489318
1	Gene	protein_coding	XBXT10g008118	col13a1	Xenbase:XB-GENE-6462746,GeneID:100498211
1	Gene	protein_coding	XBXT10g008079	ctnnd2	Xenbase:XB-GENE-5888637,GeneID:100127641
1	Gene	protein_coding	XBXT10g008044	acyp2	Xenbase:XB-GENE-944874,GeneID:548511
1	Gene	protein_coding	XBXT10g008043	vdac2	Xenbase:XB-GENE-954839,GeneID:548947
1	Gene	protein_coding	XBXT10g007990	stab2	Xenbase:XB-GENE-491156,GeneID:100038160
1	Gene	protein_coding	XBXT10g007957	adgrg1	Xenbase:XB-GENE-6041837,GeneID:100490972
1	Gene	protein_coding	XBXT10g007956	LOC101734375	GeneID:101734375
1	Gene	protein_coding	XBXT10g007952	ranbp2	Xenbase:XB-GENE-492821,GeneID:100134999
1	Gene	protein_coding	XBXT10g007943	LOC101730300	GeneID:101730300
1	Gene	protein_coding	XBXT10g007921	dlg1	Xenbase:XB-GENE-1016132,GeneID:733937
1	Gene	protein_coding	XBXT10g007915	znf462	Xenbase:XB-GENE-976911,GeneID:100492944
1	Gene	protein_coding	XBXT10g007892	LOC101730373	GeneID:101730373
1	Gene	protein_coding	XBXT10g007884	sppl2a	Xenbase:XB-GENE-993495,GeneID:100135083
1	Gene	protein_coding	XBXT10g007864	mtrr	Xenbase:XB-GENE-5824649,GeneID:733716
1	Gene	protein_coding	XBXT10g007766	atrx	Xenbase:XB-GENE-980568,GeneID:100380046
1	Gene	protein_coding	XBXT10g007749	ctps2	Xenbase:XB-GENE-991292,GeneID:100145472
1	Gene	protein_coding	XBXT10g007731	bend5	Xenbase:XB-GENE-940886,GeneID:100495888
1	Gene	protein_coding	XBXT10g007725	gabrg3	Xenbase:XB-GENE-6041774,GeneID:100494037
1	Gene	protein_coding	XBXT10g007714	MGC69353	Xenbase:XB-GENE-5744235,GeneID:407870
1	Gene	protein_coding	XBXT10g007697	vrk1	Xenbase:XB-GENE-1003796,GeneID:394552
1	Gene	protein_coding	XBXT10g007694	ncmap	Xenbase:XB-GENE-5800493,GeneID:100498121
1	Gene	protein_coding	XBXT10g007642	LOC100497531	GeneID:100497531
1	Gene	protein_coding	XBXT10g007636	igdcc3	Xenbase:XB-GENE-922404,GeneID:100489799
1	Gene	protein_coding	XBXT10g007623	pfdn6	Xenbase:XB-GENE-489365,GeneID:548662
1	Gene	protein_coding	XBXT10g007604	LOC100496969	GeneID:100496969
1	Gene	protein_coding	XBXT10g007599	c4h1orf141	GeneID:100498273
1	Gene	protein_coding	XBXT10g007584	tcerg1l	Xenbase:XB-GENE-982107,GeneID:100127671
1	Gene	protein_coding	XBXT10g007561	gprin2	Xenbase:XB-GENE-6469401,GeneID:100497345
1	Gene	protein_coding	XBXT10g007560	vstm4	Xenbase:XB-GENE-6045928,GeneID:101732447
1	Gene	protein_coding	XBXT10g007550	gpr1	Xenbase:XB-GENE-961228,GeneID:100494814
1	Gene	protein_coding	XBXT10g007546	zmat4	Xenbase:XB-GENE-1219111,GeneID:100494386
1	Gene	protein_coding	XBXT10g007488	tmem121	Xenbase:XB-GENE-1012117,GeneID:100495589
1	Gene	protein_coding	XBXT10g007463	LOC100490649	GeneID:100490649
1	Gene	protein_coding	XBXT10g007452	xylt1	Xenbase:XB-GENE-949399,GeneID:100145490
1	Gene	protein_coding	XBXT10g007415	kifbp	Xenbase:XB-GENE-5934501,GeneID:780257
1	Gene	protein_coding	XBXT10g007414	pih1d1	Xenbase:XB-GENE-1013257,GeneID:100135181
1	Gene	protein_coding	XBXT10g007413	kcnj4	Xenbase:XB-GENE-493748,GeneID:100485222
1	Gene	protein_coding	XBXT10g007406	kif26b	Xenbase:XB-GENE-6037305,GeneID:100127581
1	Gene	protein_coding	XBXT10g007402	dntt	Xenbase:XB-GENE-13579721,GeneID:100495475
1	Gene	protein_coding	XBXT10g007398	jade2	Xenbase:XB-GENE-5880521,GeneID:100127822
1	Gene	protein_coding	XBXT10g007348	farp2	GeneID:100492283,Xenbase:XB-GENE-988647
1	Gene	protein_coding	XBXT10g007345	carm1p1	Xenbase:XB-GENE-6072891,GeneID:100497000
1	Gene	protein_coding	XBXT10g007321	zfyve9	Xenbase:XB-GENE-853438,GeneID:100496662
1	Gene	protein_coding	XBXT10g007314	rp1	GeneID:100489627,Xenbase:XB-GENE-17346931
1	Gene	protein_coding	XBXT10g007312	trim8	Xenbase:XB-GENE-1006787,GeneID:613104
1	Gene	protein_coding	XBXT10g007308	cnksr3	Xenbase:XB-GENE-5872973,GeneID:100216222
1	Gene	protein_coding	XBXT10g007307	cfap299	Xenbase:XB-GENE-984383,GeneID:100498045
1	Gene	protein_coding	XBXT10g007300	LOC100493841	GeneID:100493841
1	Gene	protein_coding	XBXT10g007287	pde1a	Xenbase:XB-GENE-949176,GeneID:100125056
1	Gene	protein_coding	XBXT10g007265	sipa1l1	Xenbase:XB-GENE-866790,GeneID:100101748
1	Gene	protein_coding	XBXT10g007262	epha7	Xenbase:XB-GENE-488635,GeneID:100486526
1	Gene	protein_coding	XBXT10g007242	LOC101730880	GeneID:101730880
1	Gene	protein_coding	XBXT10g007229	dnah10	Xenbase:XB-GENE-5715441,GeneID:100492440
1	Gene	protein_coding	XBXT10g007210	sec16b	Xenbase:XB-GENE-6468128,GeneID:100488357
1	Gene	protein_coding	XBXT10g007177	larp7	Xenbase:XB-GENE-984850,GeneID:734000
1	Gene	protein_coding	XBXT10g007165	exosc7	Xenbase:XB-GENE-1016257,GeneID:496941
1	Gene	protein_coding	XBXT10g007138	nhsl1	Xenbase:XB-GENE-5992635,GeneID:100216152
1	Gene	protein_coding	XBXT10g007096	plxnb3	Xenbase:XB-GENE-856492,GeneID:100490083
1	Gene	protein_coding	XBXT10g007008	siglecl2	Xenbase:XB-GENE-6462776,GeneID:100145501
1	Gene	protein_coding	XBXT10g006928	wasl	Xenbase:XB-GENE-1017182,GeneID:407864
1	Gene	protein_coding	XBXT10g006902	col5a2	Xenbase:XB-GENE-6032476,GeneID:100492754
1	Gene	protein_coding	XBXT10g006894	vps26a	Xenbase:XB-GENE-944860,GeneID:549925
1	Gene	protein_coding	XBXT10g006887	mapk10	Xenbase:XB-GENE-1009840,GeneID:779515
1	Gene	protein_coding	XBXT10g006879	rab11a	Xenbase:XB-GENE-489346,GeneID:549235
1	Gene	protein_coding	XBXT10g006817	prkaa2	Xenbase:XB-GENE-5994580,GeneID:100216099
1	Gene	protein_coding	XBXT10g006815	eya4	Xenbase:XB-GENE-485487,GeneID:100487615
1	Gene	protein_coding	XBXT10g006813	pcnt	Xenbase:XB-GENE-6449944,GeneID:100486558
1	Gene	protein_coding	XBXT10g006812	c12orf63	Xenbase:XB-GENE-6468175,GeneID:100490177
1	Gene	protein_coding	XBXT10g006810	fam149a	Xenbase:XB-GENE-6050471,GeneID:100486374
1	Gene	protein_coding	XBXT10g006809	adam23	Xenbase:XB-GENE-988267,GeneID:100494499
1	Gene	protein_coding	XBXT10g006783	runx2	Xenbase:XB-GENE-482021,GeneID:100189546
1	Gene	protein_coding	XBXT10g006774	ak4	Xenbase:XB-GENE-959954,GeneID:100495400
1	Gene	protein_coding	XBXT10g006759	lpin2	Xenbase:XB-GENE-1032006,GeneID:779972
1	Gene	protein_coding	XBXT10g006711	cuzd1	Xenbase:XB-GENE-990667,GeneID:100485179
1	Gene	protein_coding	XBXT10g006692	ipo13	Xenbase:XB-GENE-491680,GeneID:100493086
1	Gene	protein_coding	XBXT10g006600	nfix	Xenbase:XB-GENE-992650,GeneID:100158549
1	Gene	protein_coding	XBXT10g006552	LOC100493820	GeneID:100493820
1	Gene	protein_coding	XBXT10g006541	snx2	Xenbase:XB-GENE-5791488,GeneID:100492702
1	Gene	protein_coding	XBXT10g006504	pkp4	Xenbase:XB-GENE-489870,GeneID:780351
1	Gene	protein_coding	XBXT10g006487	LOC116412074	GeneID:116412074
1	Gene	protein_coding	XBXT10g006479	srl	Xenbase:XB-GENE-981745,GeneID:493203
1	Gene	protein_coding	XBXT10g006394	asic1	Xenbase:XB-GENE-977699,GeneID:100489966
1	Gene	protein_coding	XBXT10g006384	ttll10	Xenbase:XB-GENE-6030649,GeneID:101733827
1	Gene	protein_coding	XBXT10g006356	wfdc1	Xenbase:XB-GENE-1011813,GeneID:100497322
1	Gene	protein_coding	XBXT10g006314	LOC101733480	GeneID:101733480
1	Gene	protein_coding	XBXT10g006310	LOC105946827	GeneID:105946827
1	Gene	protein_coding	XBXT10g006242	thbs4	Xenbase:XB-GENE-1008367,GeneID:780130
1	Gene	protein_coding	XBXT10g006232	zmiz1	Xenbase:XB-GENE-1021737,GeneID:100216096
1	Gene	protein_coding	XBXT10g006222	gmfg	Xenbase:XB-GENE-947192,GeneID:595039
1	Gene	protein_coding	XBXT10g006217	wnk4	Xenbase:XB-GENE-981916,GeneID:100497207
1	Gene	protein_coding	XBXT10g006216	lmbrd2	Xenbase:XB-GENE-991215,GeneID:100170446
1	Gene	protein_coding	XBXT10g006213	anxa2	Xenbase:XB-GENE-945315,GeneID:394517
1	Gene	protein_coding	XBXT10g006212	rnf130	Xenbase:XB-GENE-949564,GeneID:100124963
1	Gene	protein_coding	XBXT10g006192	rgr	Xenbase:XB-GENE-1011414,GeneID:548767
1	Gene	protein_coding	XBXT10g006184	apoa5	Xenbase:XB-GENE-941923,GeneID:100144664
1	Gene	protein_coding	XBXT10g006127	LOC116410408	GeneID:116410408
1	Gene	protein_coding	XBXT10g006101	tmprss15	Xenbase:XB-GENE-999987,GeneID:100490249
1	Gene	protein_coding	XBXT10g006100	agbl1	Xenbase:XB-GENE-950762,GeneID:100485158
1	Gene	protein_coding	XBXT10g006062	me3	Xenbase:XB-GENE-973120,GeneID:100135099
1	Gene	protein_coding	XBXT10g006043	arap3	Xenbase:XB-GENE-983598,GeneID:100492779
1	Gene	protein_coding	XBXT10g006032	elfn2	Xenbase:XB-GENE-1001551,GeneID:100170580
1	Gene	protein_coding	XBXT10g006031	fam92b	Xenbase:XB-GENE-6044519,GeneID:100486626
1	Gene	protein_coding	XBXT10g006009	chaf1a	Xenbase:XB-GENE-1001155,GeneID:100485264
1	Gene	protein_coding	XBXT10g005961	grik1	Xenbase:XB-GENE-957124,GeneID:100493949
1	Gene	protein_coding	XBXT10g005932	afap1l1	Xenbase:XB-GENE-490387,GeneID:100038220
1	Gene	protein_coding	XBXT10g005930	akr1c4	Xenbase:XB-GENE-5895888,GeneID:496490
1	Gene	protein_coding	XBXT10g005915	zdhhc5	Xenbase:XB-GENE-5962635,GeneID:733708
1	Gene	protein_coding	XBXT10g005902	rap1b	Xenbase:XB-GENE-479036,GeneID:493557
1	Gene	protein_coding	XBXT10g005896	fbxw7	Xenbase:XB-GENE-1000486,GeneID:100145670
1	Gene	protein_coding	XBXT10g005887	dab1	Xenbase:XB-GENE-1010388,GeneID:100135079
1	Gene	protein_coding	XBXT10g005856	adgrg2	Xenbase:XB-GENE-987911,GeneID:100496949
1	Gene	protein_coding	XBXT10g005852	adrb2	Xenbase:XB-GENE-494302,GeneID:100144654
1	Gene	protein_coding	XBXT10g005844	micall2	Xenbase:XB-GENE-979747,GeneID:779968
1	Gene	protein_coding	XBXT10g005839	shisa9	Xenbase:XB-GENE-955578,GeneID:100127547
1	Gene	protein_coding	XBXT10g005814	mypn	Xenbase:XB-GENE-988987,GeneID:100495211
1	Gene	protein_coding	XBXT10g005811	dkk2	Xenbase:XB-GENE-480441,GeneID:100493182
1	Gene	protein_coding	XBXT10g005804	epha3	Xenbase:XB-GENE-6035245,GeneID:100495045
1	Gene	protein_coding	XBXT10g005746	igf1r	Xenbase:XB-GENE-484032,GeneID:100329112
1	Gene	protein_coding	XBXT10g005727	st3gal6	Xenbase:XB-GENE-947392,GeneID:402790
1	Gene	protein_coding	XBXT10g005714	msh2	Xenbase:XB-GENE-977518,GeneID:100380043
1	Gene	protein_coding	XBXT10g005672	hmgcll1	Xenbase:XB-GENE-952336,GeneID:100497263
1	Gene	protein_coding	XBXT10g005661	vars2	Xenbase:XB-GENE-6046089,GeneID:100493727
1	Gene	protein_coding	XBXT10g005660	fam13b	Xenbase:XB-GENE-983583,GeneID:100492110
1	Gene	protein_coding	XBXT10g005659	ttc7b	Xenbase:XB-GENE-5738866,GeneID:100037906
1	Gene	protein_coding	XBXT10g005657	sumo1	Xenbase:XB-GENE-978491,GeneID:448691
1	Gene	protein_coding	XBXT10g005596	fat4	Xenbase:XB-GENE-981052,GeneID:100145590
1	Gene	protein_coding	XBXT10g005582	cavin2	Xenbase:XB-GENE-945277,GeneID:100495531
1	Gene	protein_coding	XBXT10g005574	ttyh1	Xenbase:XB-GENE-940450,GeneID:780361
1	Gene	protein_coding	XBXT10g005568	cbwd2	Xenbase:XB-GENE-5850900,GeneID:496702
1	Gene	protein_coding	XBXT10g005563	unc5d	Xenbase:XB-GENE-922923,GeneID:100490873
1	Gene	protein_coding	XBXT10g005558	stk31	Xenbase:XB-GENE-983236,GeneID:100380163
1	Gene	protein_coding	XBXT10g005540	uhrf2	Xenbase:XB-GENE-6054034,GeneID:100124801
1	Gene	protein_coding	XBXT10g005524	cks2	GeneID:548924,Xenbase:XB-GENE-922081
1	Gene	protein_coding	XBXT10g005518	wrn	Xenbase:XB-GENE-992875,GeneID:734043
1	Gene	protein_coding	XBXT10g005490	iws1	Xenbase:XB-GENE-6458249,GeneID:595082
1	Gene	protein_coding	XBXT10g005450	cdh8	Xenbase:XB-GENE-1002704,GeneID:100486228
1	Gene	protein_coding	XBXT10g005428	sipa1l3	Xenbase:XB-GENE-494440,GeneID:100487745
1	Gene	protein_coding	XBXT10g005410	LOC100495295	GeneID:100495295
1	Gene	protein_coding	XBXT10g005360	spon1	Xenbase:XB-GENE-991006,GeneID:100036727
1	Gene	protein_coding	XBXT10g005340	trpc2	GeneID:100492026,Xenbase:XB-GENE-6258978
1	Gene	protein_coding	XBXT10g005310	ddhd1	Xenbase:XB-GENE-961357,GeneID:100493824
1	Gene	protein_coding	XBXT10g005306	slc26a7	Xenbase:XB-GENE-985132,GeneID:100493278
1	Gene	protein_coding	XBXT10g005289	mctp1	Xenbase:XB-GENE-5812768,GeneID:548485
1	Gene	protein_coding	XBXT10g005275	med15	Xenbase:XB-GENE-1010508,GeneID:100497361
1	Gene	protein_coding	XBXT10g005269	ca10	Xenbase:XB-GENE-949649,GeneID:100493207
1	Gene	protein_coding	XBXT10g005247	LOC101730384	GeneID:101730384
1	Gene	protein_coding	XBXT10g005238	unc13a	Xenbase:XB-GENE-6039664,GeneID:100492289
1	Gene	protein_coding	XBXT10g005234	ppp4r4	Xenbase:XB-GENE-1011051,GeneID:100487144
1	Gene	protein_coding	XBXT10g005208	aatk	Xenbase:XB-GENE-989910,GeneID:101730552
1	Gene	protein_coding	XBXT10g005207	kiaa0825	Xenbase:XB-GENE-877130,GeneID:100498255
1	Gene	protein_coding	XBXT10g005203	LOC100493218	GeneID:100493218
1	Gene	protein_coding	XBXT10g005104	c4bpa	Xenbase:XB-GENE-1014581,GeneID:733533
1	Gene	protein_coding	XBXT10g005063	kcnd3	GeneID:100125015,Xenbase:XB-GENE-5867971
1	Gene	protein_coding	XBXT10g005050	marchf8	Xenbase:XB-GENE-944304,GeneID:448095
1	Gene	protein_coding	XBXT10g005032	ralgps2	Xenbase:XB-GENE-990039,GeneID:779506
1	Gene	protein_coding	XBXT10g005022	rab11fip2	Xenbase:XB-GENE-5947669,GeneID:100127577
1	Gene	protein_coding	XBXT10g004977	fmn1	Xenbase:XB-GENE-940125,GeneID:100170173
1	Gene	protein_coding	XBXT10g004976	tlcd4	Xenbase:XB-GENE-5813220,GeneID:100489043
1	Gene	protein_coding	XBXT10g004972	c4orf54	Xenbase:XB-GENE-22068121,GeneID:101731618
1	Gene	protein_coding	XBXT10g004834	wnk2	Xenbase:XB-GENE-6049777,GeneID:100488072
1	Gene	protein_coding	XBXT10g004831	frem1l	Xenbase:XB-GENE-5791400,GeneID:100124853
1	Gene	protein_coding	XBXT10g004810	pasd1	Xenbase:XB-GENE-1033070,GeneID:100486786
1	Gene	protein_coding	XBXT10g004795	cgl.1	Xenbase:XB-GENE-22061758,GeneID:100145536
1	Gene	protein_coding	XBXT10g004744	ncf1	Xenbase:XB-GENE-999123,GeneID:100124318
1	Gene	protein_coding	XBXT10g004736	LOC101731247	GeneID:101731247
1	Gene	protein_coding	XBXT10g004718	ptpn3	Xenbase:XB-GENE-5758498,GeneID:780392
1	Gene	protein_coding	XBXT10g004701	akap9	Xenbase:XB-GENE-5953770,GeneID:779447
1	Gene	protein_coding	XBXT10g004667	chd5	Xenbase:XB-GENE-955461,GeneID:100487004
1	Gene	protein_coding	XBXT10g004664	LOC100488200	GeneID:100488200
1	Gene	protein_coding	XBXT10g004662	LOC100489883	GeneID:100489883
1	Gene	protein_coding	XBXT10g004661	cab39	Xenbase:XB-GENE-976682,GeneID:100486569
1	Gene	protein_coding	XBXT10g004657	rspo3	Xenbase:XB-GENE-994474,GeneID:496565
1	Gene	protein_coding	XBXT10g004647	adra1d	Xenbase:XB-GENE-6050827,GeneID:100495969
1	Gene	protein_coding	XBXT10g004614	eif2ak4	Xenbase:XB-GENE-967321,GeneID:100216307
1	Gene	protein_coding	XBXT10g004579	eif4e3	Xenbase:XB-GENE-992071,GeneID:548803
1	Gene	protein_coding	XBXT10g004567	sec24b	Xenbase:XB-GENE-1007271,GeneID:100493346
1	Gene	protein_coding	XBXT10g004559	radx	Xenbase:XB-GENE-985312,GeneID:100498514
1	Gene	protein_coding	XBXT10g004520	inpp5a.2	Xenbase:XB-GENE-5867879,GeneID:100145794
1	Gene	protein_coding	XBXT10g004503	rgl3	Xenbase:XB-GENE-493046,GeneID:100485337
1	Gene	protein_coding	XBXT10g004496	c1galt1	Xenbase:XB-GENE-992000,GeneID:100487794
1	Gene	protein_coding	XBXT10g004475	ahrr	Xenbase:XB-GENE-1021819,GeneID:100485488
1	Gene	protein_coding	XBXT10g004467	mpped2	Xenbase:XB-GENE-1016332,GeneID:549855
1	Gene	protein_coding	XBXT10g004396	atp2a3	Xenbase:XB-GENE-949483,GeneID:779786
1	Gene	protein_coding	XBXT10g004370	as3mt.2	Xenbase:XB-GENE-992006,GeneID:100492233
1	Gene	protein_coding	XBXT10g004366	iqsec2	Xenbase:XB-GENE-6035762,GeneID:100485600
1	Gene	protein_coding	XBXT10g004342	dchs2	Xenbase:XB-GENE-6048959,GeneID:100485624
1	Gene	protein_coding	XBXT10g004335	smyd3	GeneID:100494527,Xenbase:XB-GENE-854970
1	Gene	protein_coding	XBXT10g004313	LOC100490280	GeneID:100490280
1	Gene	protein_coding	XBXT10g004286	LOC101731464	GeneID:101731464
1	Gene	protein_coding	XBXT10g004276	ttc7a	Xenbase:XB-GENE-949570,GeneID:100497629
1	Gene	protein_coding	XBXT10g004262	map9	Xenbase:XB-GENE-6460860,GeneID:100496836
1	Gene	protein_coding	XBXT10g004189	LOC100145446	Xenbase:XB-GENE-5818700,GeneID:100145446
1	Gene	protein_coding	XBXT10g004184	col5a3	Xenbase:XB-GENE-984985,GeneID:733808
1	Gene	protein_coding	XBXT10g004179	arhgap42	Xenbase:XB-GENE-6045446,GeneID:100493816
1	Gene	protein_coding	XBXT10g004159	LOC101730868	GeneID:101730868
1	Gene	protein_coding	XBXT10g004131	LOC116412020	GeneID:116412020
1	Gene	protein_coding	XBXT10g004117	znf511	Xenbase:XB-GENE-958453,GeneID:100380156
1	Gene	protein_coding	XBXT10g004102	LOC108645198	GeneID:108645198
1	Gene	protein_coding	XBXT10g004030	LOC101733357	GeneID:101733357
1	Gene	protein_coding	XBXT10g004012	nwd2	Xenbase:XB-GENE-6035684,GeneID:100493344
1	Gene	protein_coding	XBXT10g003993	stk32a	Xenbase:XB-GENE-490728,GeneID:100490429
1	Gene	protein_coding	XBXT10g003985	vstm2l	Xenbase:XB-GENE-1014736,GeneID:549739
1	Gene	protein_coding	XBXT10g003960	LOC100492280	GeneID:100492280
1	Gene	protein_coding	XBXT10g003957	nxpe4	Xenbase:XB-GENE-5757874,GeneID:100487163
1	Gene	protein_coding	XBXT10g003956	h6pd	Xenbase:XB-GENE-988586,GeneID:100127695
1	Gene	protein_coding	XBXT10g003917	cybb	Xenbase:XB-GENE-978453,GeneID:595081
1	Gene	protein_coding	XBXT10g003911	kcmf1	Xenbase:XB-GENE-1021676,GeneID:100126067
1	Gene	protein_coding	XBXT10g003902	vwf	Xenbase:XB-GENE-921798,GeneID:100492314
1	Gene	protein_coding	XBXT10g003845	ccser1	Xenbase:XB-GENE-6044979,GeneID:100488162
1	Gene	protein_coding	XBXT10g003824	ccser2	Xenbase:XB-GENE-5737386,GeneID:100379972
1	Gene	protein_coding	XBXT10g003820	cep131	Xenbase:XB-GENE-1016768,GeneID:734011
1	Gene	protein_coding	XBXT10g003801	slx4ip	Xenbase:XB-GENE-980487,GeneID:100038267
1	Gene	protein_coding	XBXT10g003792	srgap1	Xenbase:XB-GENE-1013918,GeneID:100485190
1	Gene	protein_coding	XBXT10g003727	elmo3	Xenbase:XB-GENE-6045193,GeneID:100489944
1	Gene	protein_coding	XBXT10g003705	slc30a10	Xenbase:XB-GENE-1003783,GeneID:100489414
1	Gene	protein_coding	XBXT10g003703	ino80d	Xenbase:XB-GENE-6041462,GeneID:100493655
1	Gene	protein_coding	XBXT10g003682	mdfic	Xenbase:XB-GENE-494590,GeneID:100488879
1	Gene	protein_coding	XBXT10g003659	LOC105945951	GeneID:105945951
1	Gene	protein_coding	XBXT10g003643	anln	Xenbase:XB-GENE-489407,GeneID:100329114
1	Gene	protein_coding	XBXT10g003612	ttf1	Xenbase:XB-GENE-953700,GeneID:100493119
1	Gene	protein_coding	XBXT10g003585	synj2	Xenbase:XB-GENE-980087,GeneID:100216051
1	Gene	protein_coding	XBXT10g003582	nlgn3	Xenbase:XB-GENE-977261,GeneID:100329188
1	Gene	protein_coding	XBXT10g003578	tmprss2.4	GeneID:105946686,Xenbase:XB-GENE-22065955
1	Gene	protein_coding	XBXT10g003575	ncoa2	Xenbase:XB-GENE-482311,GeneID:100216190
1	Gene	protein_coding	XBXT10g003544	clrn3	Xenbase:XB-GENE-971188,GeneID:100145086
1	Gene	protein_coding	XBXT10g003523	trpc1	Xenbase:XB-GENE-1004978,GeneID:100497011
1	Gene	protein_coding	XBXT10g003519	slc22a23	Xenbase:XB-GENE-966989,GeneID:100491610
1	Gene	protein_coding	XBXT10g003498	cyp2a6.2	Xenbase:XB-GENE-5892300,GeneID:100127628
1	Gene	protein_coding	XBXT10g003492	slc9a7	Xenbase:XB-GENE-487749,GeneID:100151732
1	Gene	protein_coding	XBXT10g003466	phf14	Xenbase:XB-GENE-992415,GeneID:100216242
1	Gene	protein_coding	XBXT10g003459	faap20	Xenbase:XB-GENE-22068398,GeneID:101733463
1	Gene	protein_coding	XBXT10g003429	npas3	Xenbase:XB-GENE-999791,GeneID:780104
1	Gene	protein_coding	XBXT10g003386	znf385d	Xenbase:XB-GENE-1216182,GeneID:100489892
1	Gene	protein_coding	XBXT10g003366	stat4	Xenbase:XB-GENE-478992,GeneID:100496013
1	Gene	protein_coding	XBXT10g003316	mlip	Xenbase:XB-GENE-6464977,GeneID:100497582
1	Gene	protein_coding	XBXT10g003309	LOC100486588	GeneID:100486588
1	Gene	protein_coding	XBXT10g003302	pappa	Xenbase:XB-GENE-482885,GeneID:100495014
1	Gene	protein_coding	XBXT10g003283	tmem47	Xenbase:XB-GENE-951338,GeneID:394494
1	Gene	protein_coding	XBXT10g003278	ddah1	Xenbase:XB-GENE-980345,GeneID:100145661
1	Gene	protein_coding	XBXT10g003208	gfral	GeneID:116410978
1	Gene	protein_coding	XBXT10g003148	b3gnt7	Xenbase:XB-GENE-1012840,GeneID:407949
1	Gene	protein_coding	XBXT10g003141	LOC101734301	GeneID:101734301
1	Gene	protein_coding	XBXT10g003136	slc29a3	Xenbase:XB-GENE-5941647,GeneID:100037858
1	Gene	protein_coding	XBXT10g003129	cryba4	Xenbase:XB-GENE-998932,GeneID:100125109
1	Gene	protein_coding	XBXT10g003123	b4galnt1	Xenbase:XB-GENE-960512,GeneID:100145208
1	Gene	protein_coding	XBXT10g003100	fam227b	Xenbase:XB-GENE-6467558,GeneID:101733874
1	Gene	protein_coding	XBXT10g003099	fgl1l	Xenbase:XB-GENE-22064967,GeneID:100490490
1	Gene	protein_coding	XBXT10g003095	LOC100497124	Xenbase:XB-GENE-994603,GeneID:100497124
1	Gene	protein_coding	XBXT10g003087	mtnr1a	GeneID:116408465
1	Gene	protein_coding	XBXT10g003083	barhl2	Xenbase:XB-GENE-482777,GeneID:100493839
1	Gene	protein_coding	XBXT10g003081	ankk1	Xenbase:XB-GENE-961577,GeneID:100493231
1	Gene	protein_coding	XBXT10g003063	pabpn1l	Xenbase:XB-GENE-1000600,GeneID:549106
1	Gene	protein_coding	XBXT10g003002	grm1	Xenbase:XB-GENE-980107,GeneID:100495945
1	Gene	protein_coding	XBXT10g002979	b3gnt3.1	Xenbase:XB-GENE-5815508,GeneID:100380117
1	Gene	protein_coding	XBXT10g002964	mlh1	Xenbase:XB-GENE-5838711,GeneID:100170640
1	Gene	protein_coding	XBXT10g002962	lrrk2	Xenbase:XB-GENE-5768572,GeneID:100145062
1	Gene	protein_coding	XBXT10g002903	blm	Xenbase:XB-GENE-982561,GeneID:100124311
1	Gene	protein_coding	XBXT10g002888	fat3	Xenbase:XB-GENE-979369,GeneID:100493675
1	Gene	protein_coding	XBXT10g002886	atp10b	Xenbase:XB-GENE-6045964,GeneID:100489696
1	Gene	protein_coding	XBXT10g002885	c5orf30	Xenbase:XB-GENE-942413,GeneID:100037912
1	Gene	protein_coding	XBXT10g002863	cdk5rap2	Xenbase:XB-GENE-5725315,GeneID:733952
1	Gene	protein_coding	XBXT10g002847	tmem181	Xenbase:XB-GENE-5837127,GeneID:733940
1	Gene	protein_coding	XBXT10g002800	tacr1	Xenbase:XB-GENE-5835469,GeneID:100127678
1	Gene	protein_coding	XBXT10g002795	sorbs2	Xenbase:XB-GENE-478190,GeneID:100196922
1	Gene	protein_coding	XBXT10g002786	gabrb2	Xenbase:XB-GENE-22068478,GeneID:100125027
1	Gene	protein_coding	XBXT10g002729	col1a2	Xenbase:XB-GENE-493264,GeneID:780175
1	Gene	protein_coding	XBXT10g002721	tlcd3b	GeneID:116407526
1	Gene	protein_coding	XBXT10g002715	tfap2b	Xenbase:XB-GENE-485026,GeneID:733930
1	Gene	protein_coding	XBXT10g002710	obscn	Xenbase:XB-GENE-957361,GeneID:101730564
1	Gene	protein_coding	XBXT10g002709	phtf2	Xenbase:XB-GENE-1010978,GeneID:100496144
1	Gene	protein_coding	XBXT10g002677	flrt2	Xenbase:XB-GENE-495394,GeneID:395015
1	Gene	protein_coding	XBXT10g002667	sptbn5	Xenbase:XB-GENE-6043625,GeneID:100485263
1	Gene	protein_coding	XBXT10g002661	ralyl	Xenbase:XB-GENE-5767075,GeneID:779659
1	Gene	protein_coding	XBXT10g002604	nsg2	Xenbase:XB-GENE-944744,GeneID:779643
1	Gene	protein_coding	XBXT10g002581	mgmt	Xenbase:XB-GENE-941688,GeneID:496878
1	Gene	protein_coding	XBXT10g002561	kcnt2l	Xenbase:XB-GENE-5993003,GeneID:779818
1	Gene	protein_coding	XBXT10g002535	cdh22	Xenbase:XB-GENE-922905,GeneID:100498457
1	Gene	protein_coding	XBXT10g002524	parg	Xenbase:XB-GENE-5750931,GeneID:100145646
1	Gene	protein_coding	XBXT10g002521	LOC105945479	GeneID:105945479
1	Gene	protein_coding	XBXT10g002487	ppp1r37	Xenbase:XB-GENE-940153,GeneID:100486669
1	Gene	protein_coding	XBXT10g002460	gabbr1	Xenbase:XB-GENE-956617,GeneID:100135080
1	Gene	protein_coding	XBXT10g002454	rmi1	Xenbase:XB-GENE-952469,GeneID:549050
1	Gene	protein_coding	XBXT10g002452	sytl5	Xenbase:XB-GENE-982310,GeneID:100496000
1	Gene	protein_coding	XBXT10g002413	slc17a7	Xenbase:XB-GENE-5742677,GeneID:780064
1	Gene	protein_coding	XBXT10g002399	oma1	Xenbase:XB-GENE-948514,GeneID:101735066
1	Gene	protein_coding	XBXT10g002397	spred1	Xenbase:XB-GENE-482851,GeneID:493399
1	Gene	protein_coding	XBXT10g002394	mob3a	Xenbase:XB-GENE-494152,GeneID:496492
1	Gene	protein_coding	XBXT10g002391	frmpd4	Xenbase:XB-GENE-6050308,GeneID:100494902
1	Gene	protein_coding	XBXT10g002389	cacna2d3	Xenbase:XB-GENE-13579722,GeneID:101732520
1	Gene	protein_coding	XBXT10g002337	fancm	Xenbase:XB-GENE-994655,GeneID:100494932
1	Gene	protein_coding	XBXT10g002333	rgs4	Xenbase:XB-GENE-942771,GeneID:394913
1	Gene	protein_coding	XBXT10g002321	tpd52l1	Xenbase:XB-GENE-961168,GeneID:100487402
1	Gene	protein_coding	XBXT10g002319	parn	Xenbase:XB-GENE-1003103,GeneID:733861
1	Gene	protein_coding	XBXT10g002311	tcf20	Xenbase:XB-GENE-484162,GeneID:100038081
1	Gene	protein_coding	XBXT10g002303	lck	Xenbase:XB-GENE-6054021,GeneID:100497656
1	Gene	protein_coding	XBXT10g002210	cadps2	Xenbase:XB-GENE-6033825,GeneID:100487097
1	Gene	protein_coding	XBXT10g002208	arhgap24	Xenbase:XB-GENE-996257,GeneID:100488856
1	Gene	protein_coding	XBXT10g002194	vstm2b	Xenbase:XB-GENE-947810,GeneID:780250
1	Gene	protein_coding	XBXT10g002171	gng12	Xenbase:XB-GENE-5853166,GeneID:100124710
1	Gene	protein_coding	XBXT10g002162	naip	GeneID:780128,Xenbase:XB-GENE-1011763
1	Gene	protein_coding	XBXT10g002147	mapre2	Xenbase:XB-GENE-6455519,GeneID:100145479
1	Gene	protein_coding	XBXT10g002113	rin3	Xenbase:XB-GENE-488895,GeneID:100038102
1	Gene	protein_coding	XBXT10g002099	kiaa2012	GeneID:101733381
1	Gene	protein_coding	XBXT10g002068	LOC116411740	GeneID:116411740
1	Gene	protein_coding	XBXT10g002049	dnajb4	Xenbase:XB-GENE-1007708,GeneID:100125006
1	Gene	protein_coding	XBXT10g002037	LOC100490096	GeneID:100490096
1	Gene	protein_coding	XBXT10g002034	cyld	Xenbase:XB-GENE-1032935,GeneID:100144739
1	Gene	protein_coding	XBXT10g002008	rad18	Xenbase:XB-GENE-6467338,GeneID:100494054
1	Gene	protein_coding	XBXT10g002001	ergic1	Xenbase:XB-GENE-947913,GeneID:100485859
1	Gene	protein_coding	XBXT10g001987	nrxn1	GeneID:100127647,Xenbase:XB-GENE-952913
1	Gene	protein_coding	XBXT10g001976	stat1	Xenbase:XB-GENE-482166,GeneID:780397
1	Gene	protein_coding	XBXT10g001967	vps13b	Xenbase:XB-GENE-853604,GeneID:100490880
1	Gene	protein_coding	XBXT10g001953	wscd2	Xenbase:XB-GENE-6039192,GeneID:100127745
1	Gene	protein_coding	XBXT10g001922	shox2	Xenbase:XB-GENE-480993,GeneID:100101703
1	Gene	protein_coding	XBXT10g001904	slc25a12	Xenbase:XB-GENE-1002100,GeneID:549674
1	Gene	protein_coding	XBXT10g001855	miga1	Xenbase:XB-GENE-5861495,GeneID:100145180
1	Gene	protein_coding	XBXT10g001848	s1pr3	Xenbase:XB-GENE-989349,GeneID:100487153
1	Gene	protein_coding	XBXT10g001847	glg1	Xenbase:XB-GENE-483012,GeneID:100492474
1	Gene	protein_coding	XBXT10g001814	pkp1	Xenbase:XB-GENE-949309,GeneID:100496099
1	Gene	protein_coding	XBXT10g001806	manba	Xenbase:XB-GENE-985698,GeneID:100485931
1	Gene	protein_coding	XBXT10g001805	csmd2	Xenbase:XB-GENE-6044604,GeneID:100486627
1	Gene	protein_coding	XBXT10g001801	arhgef18	GeneID:100498531
1	Gene	protein_coding	XBXT10g001746	ppip5k1	Xenbase:XB-GENE-6258750,GeneID:100493265
1	Gene	protein_coding	XBXT10g001738	gpc6	GeneID:100491173,Xenbase:XB-GENE-6037689
1	Gene	protein_coding	XBXT10g001736	nbas	Xenbase:XB-GENE-6450119,GeneID:100489377
1	Gene	protein_coding	XBXT10g001707	kctd16	Xenbase:XB-GENE-6032729,GeneID:100497743
1	Gene	protein_coding	XBXT10g001705	alg1	Xenbase:XB-GENE-1006362,GeneID:594994
1	Gene	protein_coding	XBXT10g001683	golga4	Xenbase:XB-GENE-5799539,GeneID:100495226
1	Gene	protein_coding	XBXT10g001677	znhit6	Xenbase:XB-GENE-941109,GeneID:100379897
1	Gene	protein_coding	XBXT10g001670	hs3st5	Xenbase:XB-GENE-5795358,GeneID:100145790
1	Gene	protein_coding	XBXT10g001643	nrxn2	Xenbase:XB-GENE-6039577,GeneID:100491218
1	Gene	protein_coding	XBXT10g001597	rapgef2	Xenbase:XB-GENE-5814345,GeneID:100145659
1	Gene	protein_coding	XBXT10g001551	LOC101730219	GeneID:101730219
1	Gene	protein_coding	XBXT10g001546	gcat	Xenbase:XB-GENE-984769,GeneID:394899
1	Gene	protein_coding	XBXT10g001539	dhx34	Xenbase:XB-GENE-1009178,GeneID:100158553
1	Gene	protein_coding	XBXT10g001529	rasgrp1	Xenbase:XB-GENE-489811,GeneID:100101791
1	Gene	protein_coding	XBXT10g001519	exoc5	Xenbase:XB-GENE-971692,GeneID:550096
1	Gene	protein_coding	XBXT10g001472	tmeff2	Xenbase:XB-GENE-854443,GeneID:100036670
1	Gene	protein_coding	XBXT10g001444	man1c1	Xenbase:XB-GENE-6076350,GeneID:100485889
1	Gene	protein_coding	XBXT10g001438	cldnd1	Xenbase:XB-GENE-959962,GeneID:549013
1	Gene	protein_coding	XBXT10g001432	wdr17	Xenbase:XB-GENE-1000178,GeneID:100487772
1	Gene	protein_coding	XBXT10g001411	usp8	Xenbase:XB-GENE-969023,GeneID:100124309
1	Gene	protein_coding	XBXT10g001397	immp2l	GeneID:100488092,Xenbase:XB-GENE-1010851
1	Gene	protein_coding	XBXT10g001345	arhgef7	Xenbase:XB-GENE-962606,GeneID:100145259
1	Gene	protein_coding	XBXT10g001342	rnf223	Xenbase:XB-GENE-6467378,GeneID:100492332
1	Gene	protein_coding	XBXT10g001330	faah.1	Xenbase:XB-GENE-5837110,GeneID:100487591
1	Gene	protein_coding	XBXT10g001324	prkra	Xenbase:XB-GENE-940706,GeneID:100379994
1	Gene	protein_coding	XBXT10g001319	ppp1r8	Xenbase:XB-GENE-479608,GeneID:549833
1	Gene	protein_coding	XBXT10g001292	aak1	Xenbase:XB-GENE-986555,GeneID:100135375
1	Gene	protein_coding	XBXT10g001278	clec19a	Xenbase:XB-GENE-6049079,GeneID:100491258
1	Gene	protein_coding	XBXT10g001271	homer1	Xenbase:XB-GENE-5807410,GeneID:100127824
1	Gene	protein_coding	XBXT10g001261	ampd2	Xenbase:XB-GENE-982645,GeneID:100490248
1	Gene	protein_coding	XBXT10g001225	gabbr2	Xenbase:XB-GENE-5815161,GeneID:548761
1	Gene	protein_coding	XBXT10g001118	col18a1	Xenbase:XB-GENE-941368,GeneID:394845
1	Gene	protein_coding	XBXT10g001106	il13ra2	Xenbase:XB-GENE-492772,GeneID:100496319
1	Gene	protein_coding	XBXT10g001099	xpo1	Xenbase:XB-GENE-993240,GeneID:100380168
1	Gene	protein_coding	XBXT10g001059	adh7	Xenbase:XB-GENE-6032700,GeneID:100487608
1	Gene	protein_coding	XBXT10g001058	morc3	Xenbase:XB-GENE-1217661,GeneID:780387
1	Gene	protein_coding	XBXT10g000978	mtus2	Xenbase:XB-GENE-6048929,GeneID:100490135
1	Gene	protein_coding	XBXT10g000976	vwa3b	Xenbase:XB-GENE-6041762,GeneID:100494998
1	Gene	protein_coding	XBXT10g000859	cfap69	Xenbase:XB-GENE-968713,GeneID:100494509
1	Gene	protein_coding	XBXT10g000825	cmtm3	Xenbase:XB-GENE-1011270,GeneID:100127625
1	Gene	protein_coding	XBXT10g000812	ror1	Xenbase:XB-GENE-490892,GeneID:100498561
1	Gene	protein_coding	XBXT10g000809	mef2d	Xenbase:XB-GENE-483879,GeneID:780389
1	Gene	protein_coding	XBXT10g000790	begain	Xenbase:XB-GENE-967086,GeneID:100127687
1	Gene	protein_coding	XBXT10g000784	astn1	Xenbase:XB-GENE-979962,GeneID:779977
1	Gene	protein_coding	XBXT10g000774	nxph2	Xenbase:XB-GENE-951506,GeneID:100495308
1	Gene	protein_coding	XBXT10g000719	samd4a	Xenbase:XB-GENE-978113,GeneID:780035
1	Gene	protein_coding	XBXT10g000645	LOC101730654	GeneID:101730654
1	Gene	protein_coding	XBXT10g000614	katnal1	Xenbase:XB-GENE-984420,GeneID:100489961
1	Gene	protein_coding	XBXT10g000600	acer1	Xenbase:XB-GENE-991795,GeneID:100127603
1	Gene	protein_coding	XBXT10g000591	insyn2b	GeneID:101730523
1	Gene	protein_coding	XBXT10g000581	zmynd11	Xenbase:XB-GENE-960939,GeneID:100125090
1	Gene	protein_coding	XBXT10g000577	rnf38	Xenbase:XB-GENE-1015605,GeneID:594927
1	Gene	protein_coding	XBXT10g000545	tmed6	Xenbase:XB-GENE-967876,GeneID:496652
1	Gene	protein_coding	XBXT10g000506	rspry1	Xenbase:XB-GENE-1002344,GeneID:548695
1	Gene	protein_coding	XBXT10g000480	plcb3	Xenbase:XB-GENE-1008413,GeneID:100487267
1	Gene	protein_coding	XBXT10g000436	eml4	Xenbase:XB-GENE-971027,GeneID:448764
1	Gene	protein_coding	XBXT10g000409	ylpm1	Xenbase:XB-GENE-991830,GeneID:100493668
1	Gene	protein_coding	XBXT10g000391	senp6	Xenbase:XB-GENE-962887,GeneID:100135175
1	Gene	protein_coding	XBXT10g000388	ntrk2	Xenbase:XB-GENE-922932,GeneID:780110
1	Gene	protein_coding	XBXT10g000379	rfx3	Xenbase:XB-GENE-1021689,GeneID:779608
1	Gene	protein_coding	XBXT10g000370	clvs1	Xenbase:XB-GENE-5740434,GeneID:100037913
1	Gene	protein_coding	XBXT10g000369	lnx2	Xenbase:XB-GENE-877144,GeneID:780062
1	Gene	protein_coding	XBXT10g000358	pcdhac2	GeneID:100125023,Xenbase:XB-GENE-1008093
1	Gene	protein_coding	XBXT10g000309	robo1	Xenbase:XB-GENE-948809,GeneID:100124716
1	Gene	protein_coding	XBXT10g000260	ptprd	Xenbase:XB-GENE-478374,GeneID:100145434
1	Gene	protein_coding	XBXT10g000239	meis2	Xenbase:XB-GENE-487675,GeneID:100036664
1	Gene	protein_coding	XBXT10g000184	arc2	GeneID:779565,Xenbase:XB-GENE-6453946
1	Gene	protein_coding	XBXT10g000176	gnl1	Xenbase:XB-GENE-481292,GeneID:779895
1	Gene	protein_coding	XBXT10g000130	srrm3	Xenbase:XB-GENE-983997,GeneID:100488662
1	Gene	protein_coding	XBXT10g000118	kdm5b	Xenbase:XB-GENE-856240,GeneID:100488170
1	Gene	protein_coding	XBXT10g000097	asph	Xenbase:XB-GENE-987977,GeneID:548451
1	Gene	protein_coding	XBXT10g000083	cacna2d1	Xenbase:XB-GENE-964524,GeneID:100036724
1	Gene	protein_coding	XBXT10g000072	kcnh8	Xenbase:XB-GENE-981673,GeneID:100490406
1	Gene	protein_coding	XBXT10g000059	cdh12	Xenbase:XB-GENE-982876,GeneID:100489783
1	Gene	protein_coding	XBXT10g000041	arvcf	Xenbase:XB-GENE-489677,GeneID:100038219
1	Gene	protein_coding	XBXT10g000002	clul1	Xenbase:XB-GENE-984639,GeneID:100495904

## Sheet: Supplementary Table 5
Supplementary Table 5: PANTHER GO analysis
Analysis Type:	PANTHER Overrepresentation Test (Released 20221013)
Annotation Version and Release Date:	PANTHER version 17.0 Released 2022-02-22
Analyzed List:	geneList (Xenopus tropicalis)
Reference List:	Xenopus tropicalis (all genes in database)
Test Type:	FISHER
Correction:	FDR
DATABASE:
PANTHER GO-Slim Molecular Function simplified	Xenopus tropicalis - REFLIST (22504)	geneList (1060)	geneList (expected)	geneList (over/under)	geneList (fold Enrichment)	geneList (raw P-value)	geneList (FDR)
glutamate receptor activity (GO:0008066)	25	9	1.18	+	7.64	1.38e-05	0.000441
GTPase activity (GO:0003924)	299	32	14.08	+	2.27	4.68e-05	0.00115
postsynaptic neurotransmitter receptor activity (GO:0098960)	39	10	1.84	+	5.44	5.39e-05	0.00122
guanyl-nucleotide exchange factor activity (GO:0005085)	79	14	3.72	+	3.76	6.86e-05	0.00149
GDP binding (GO:0019003)	103	16	4.85	+	3.3	8.68e-05	0.00181
SNARE binding (GO:0000149)	74	13	3.49	+	3.73	0.000133	0.0025
ATP hydrolysis activity (GO:0016887)	267	27	12.58	+	2.15	0.000516	0.00904
olfactory receptor activity (GO:0004984)	227	1	10.69	-	0.09	0.000578	0.00923
odorant binding (GO:0005549)	226	1	10.65	-	0.09	0.000575	0.00946
cadherin binding (GO:0045296)	55	10	2.59	+	3.86	0.000613	0.00951
neurotransmitter binding (GO:0042165)	91	13	4.29	+	3.03	0.00079	0.0113
GTP binding (GO:0005525)	175	19	8.24	+	2.3	0.00138	0.0187
ligand-gated ion channel activity (GO:0015276)	77	11	3.63	+	3.03	0.00195	0.0221
transmembrane receptor protein tyrosine kinase activity (GO:0004714)	54	9	2.54	+	3.54	0.00194	0.0224
organic anion transmembrane transporter activity (GO:0008514)	92	12	4.33	+	2.77	0.00247	0.0253
carboxylic acid binding (GO:0031406)	57	9	2.68	+	3.35	0.00269	0.0271
GTPase activator activity (GO:0005096)	96	12	4.52	+	2.65	0.00339	0.0317
voltage-gated calcium channel activity (GO:0005245)	28	6	1.32	+	4.55	0.00373	0.0337
ATP-dependent activity, acting on DNA (GO:0008094)	50	8	2.36	+	3.4	0.00425	0.0378
cholesterol binding (GO:0015485)	20	5	0.94	+	5.31	0.00457	0.0394
Unclassified (UNCLASSIFIED)	13433	535	632.73	-	0.85	3.63e-09	9.86e-07
Summarized SLIM GO Biological Process	Xenopus tropicalis - REFLIST (22504)	geneList (1060)	geneList (expected)	geneList (over/under)	geneList (fold Enrichment)	geneList (raw P-value)	geneList (FDR)
cell-cell adhesion (GO:0098609)	178	35	8.38	+	4.17	2.95e-11	1.31e-08
modulation of chemical synaptic transmission (GO:0050804)	88	20	4.15	+	4.83	6.56e-08	6.92e-06
synaptic transmission, glutamatergic (GO:0035249)	47	14	2.21	+	6.32	3.97e-07	3.26e-05
cell-cell adhesion via plasma-membrane adhesion molecules (GO:0098742)	72	16	3.39	+	4.72	1.72e-06	0.000127
synapse organization (GO:0050808)	73	16	3.44	+	4.65	2.01e-06	0.000144
vesicle fusion to plasma membrane (GO:0099500)	114	17	5.37	+	3.17	8.3e-05	0.00361
cell junction assembly (GO:0034329)	94	15	4.43	+	3.39	0.00011	0.00411
ion transport (GO:0006811)	585	50	27.56	+	1.81	0.000132	0.00465
regulation of transport (GO:0051049)	213	24	10.03	+	2.39	0.000204	0.00675
synaptic vesicle endocytosis (GO:0048488)	24	7	1.13	+	6.19	0.000372	0.0116
axon guidance (GO:0007411)	85	13	4	+	3.25	0.000444	0.0135
brain development (GO:0007420)	55	10	2.59	+	3.86	0.000613	0.0174
neurotransmitter secretion (GO:0007269)	47	9	2.21	+	4.07	0.000822	0.0228
embryo development (GO:0009790)	71	11	3.34	+	3.29	0.00109	0.0277
adenylate cyclase-activating G protein-coupled receptor signaling pathway (GO:0007189)	73	11	3.44	+	3.2	0.00133	0.0317
activation of adenylate cyclase activity (GO:0007190)	73	11	3.44	+	3.2	0.00133	0.0321
regulation of protein kinase B signaling (GO:0051896)	9	4	0.42	+	9.44	0.0021	0.0448
regulated exocytosis (GO:0045055)	55	9	2.59	+	3.47	0.00217	0.0449
protein kinase B signaling (GO:0043491)	9	4	0.42	+	9.44	0.0021	0.0452
activation of GTPase activity (GO:0090630)	45	8	2.12	+	3.77	0.00239	0.0491
Unclassified (UNCLASSIFIED)	12688	460	597.64	-	0.77	1.37e-16	3.04e-13
PANTHER GO-Slim Cellular Component Simplified	Xenopus tropicalis - REFLIST (22504)	geneList (1060)	geneList (expected)	geneList (over/under)	geneList (fold Enrichment)	geneList (raw P-value)	geneList (FDR)
synaptic membrane (GO:0097060)	87	21	4.1	+	5.12	1.26e-08	5.37e-07
postsynaptic membrane (GO:0045211)	63	17	2.97	+	5.73	7.76e-08	3.05e-06
axon (GO:0030424)	117	21	5.51	+	3.81	9.68e-07	3.1e-05
adherens junction (GO:0005912)	84	14	3.96	+	3.54	0.000122	0.00232
integral component of plasma membrane (GO:0005887)	890	68	41.92	+	1.62	0.000228	0.00354
presynaptic membrane (GO:0042734)	32	8	1.51	+	5.31	0.000348	0.00508
receptor complex (GO:0043235)	172	20	8.1	+	2.47	0.000571	0.00813
postsynaptic density (GO:0014069)	66	11	3.11	+	3.54	0.000637	0.00836
voltage-gated calcium channel complex (GO:0005891)	19	6	0.89	+	6.7	0.000693	0.00887
dendrite (GO:0030425)	108	14	5.09	+	2.75	0.00119	0.0145
postsynaptic specialization membrane (GO:0099634)	31	7	1.46	+	4.79	0.00136	0.0154
transport vesicle membrane (GO:0030658)	59	9	2.78	+	3.24	0.00331	0.0353
vacuole (GO:0005773)	1274	83	60.01	+	1.38	0.0045	0.0461
extracellular matrix (GO:0031012)	180	18	8.48	+	2.12	0.00483	0.0485
Unclassified (UNCLASSIFIED)	12620	471	594.44	-	0.79	1.38e-13	1.42e-11
PANTHER Protein Class	Xenopus tropicalis - REFLIST (22504)	geneList (1060)	geneList (expected)	geneList (over/under)	geneList (fold Enrichment)	geneList (raw P-value)	geneList (FDR)
viral or transposable element protein (PC00237)	967	4	45.55	-	0.09	6.21e-15	1.22e-12
G-protein modulator (PC00022)	253	37	11.92	+	3.1	1.18e-08	1.16e-06
guanyl-nucleotide exchange factor (PC00113)	119	21	5.61	+	3.75	1.23e-06	4.83e-05
protein class (PC00000)	13839	731	651.85	+	1.12	8.42e-07	5.5e-05
cell adhesion molecule (PC00069)	306	36	14.41	+	2.5	2.3e-06	7.52e-05
reverse transcriptase (PC00200)	240	0	11.3	-	< 0.01	2.7e-05	0.000755
cadherin (PC00057)	94	15	4.43	+	3.39	0.00011	0.00268
protein-binding activity modulator (PC00095)	699	55	32.92	+	1.67	0.000453	0.00986
GTPase-activating protein (PC00257)	123	16	5.79	+	2.76	0.000529	0.0104
microtubule or microtubule-binding cytoskeletal protein (PC00157)	218	23	10.27	+	2.24	0.000765	0.0136
membrane trafficking regulatory protein (PC00151)	125	15	5.89	+	2.55	0.00162	0.0265
C2H2 zinc finger transcription factor (PC00248)	455	8	21.43	-	0.37	0.00202	0.0304
extracellular matrix protein (PC00102)	156	17	7.35	+	2.31	0.00246	0.0344
membrane traffic protein (PC00150)	361	31	17	+	1.82	0.00282	0.0369
cytoskeletal protein (PC00085)	544	42	25.62	+	1.64	0.0032	0.0392
Unclassified (UNCLASSIFIED)	8665	329	408.15	-	0.81	8.42e-07	4.12e-05

## Sheet: Supplemetary Table 6
Supplementary Table 6: TBS sequencing stats
Sample_ID	Age (months)	Age (years)	Strain	RRID	Number of input reads (PE)	Number of mapped paired reads	Mappability (%)	Number of reads (post-deduplication)	Mean Coverage on the target regions (X)	Mean CpG methylation	Median CpG methylation	sd	First quartile (25th)	Third quartile (75th)
10_XT	43.3	3.6	Xtr.sox3emHorb F0	NXR_30044	47249877	40298475	85.288	11540930	633.92	0.844	0.917	0.204	0.836	0.955
14_XT	51.1	4.2	Xtr.Tg(otx2:GFP)Kellr	NXR_1020	37939074	32049791	84.477	10348272	530.77	0.83	0.909	0.21	0.81	0.951
16_XT	51.1	4.2	Xtr.Tg(otx2:GFP)Kellr	NXR_1020	44431595	38345799	86.303	11533549	616.61	0.831	0.914	0.213	0.807	0.955
26_XT	56.4	4.6	Xtr.gtpbp2emNXR F1	NXR_3097	44314898	37914940	85.558	11194753	616.94	0.84	0.921	0.212	0.831	0.958
30_XT	103.3	8.5	Xtr.Et(eef1a1:GFP)hbrMead	NXR_1043	35811582	30874239	86.213	9961677	545.91	0.827	0.909	0.213	0.803	0.952
38_XT	106.3	8.7	Xtr.Et(eef1a1:GFP)johMead	NXR_1044	23382758	20151260	86.18	6752334	399.22	0.84	0.921	0.213	0.822	0.962
40_XT	132.9	10.9	Xtr.Tg(eef1a1:GFP)Krieg	NXR_1008	47669846	40941723	85.886	12242919	676.74	0.842	0.926	0.222	0.842	0.96
43_XT	132.9	10.9	Xtr.Tg(eef1a1:GFP)Krieg	NXR_1008	48237276	40596491	84.16	12767875	677.87	0.829	0.911	0.218	0.814	0.953
44_XT	132.9	10.9	Xtr.Tg(eef1a1:GFP)Krieg	NXR_1008	45625121	38706527	84.836	12388765	659.55	0.829	0.915	0.226	0.821	0.955
59_XT	132.9	10.9	Xtr.Tg(eef1a1:GFP)Krieg	NXR_1008	40529621	34504487	85.134	10816361	582.31	0.834	0.922	0.228	0.832	0.959
61_XT	84.1	6.9	Xtr.Tg(eef1a1:GFP)Krieg	NXR_1008	37241054	31416180	84.359	10750458	557.3	0.834	0.913	0.213	0.819	0.954
100_XT	95.9	7.9	Xtr.Et(CAGGS-SB10;cryga:RFP)Mead	NXR_1002	48453791	40665328	83.926	13199558	701.83	0.832	0.916	0.215	0.813	0.957
108_XT	95.9	7.9	Xtr.Et(eef1a1:GFP)psvbiMead	NXR_1046	42377337	36183889	85.385	11521042	626.49	0.84	0.923	0.212	0.825	0.96
134_XT	28	2.3	Xtr.Tg(CMV:memGFP)NXR	NXR_1007	51126455	43024445	84.153	13964437	730.79	0.827	0.898	0.206	0.807	0.947
137_XT	28	2.3	Xtr.Tg(CMV:memGFP)NXR	NXR_1007	60021640	50878543	84.767	15786882	807.84	0.84	0.922	0.217	0.835	0.958
138_XT	28	2.3	Xtr.Tg(CMV:memGFP)NXR	NXR_1007	55908110	46999152	84.065	14973565	810.7	0.83	0.903	0.205	0.812	0.948
